# Supplementary material for: Unveiling the physiological impact of ESCRT-dependent autophagosome closure by targeting the VPS37A ubiquitin E2 variant-like domain
Source: Cell Rep. Author manuscript; Available in PMC 2025 Jan 21. (PMC11748760; doi:10.1016/j.celrep.2024.115016)
Supplement: 2 [file NIHMS2044445-supplement-2.xlsx]

## Sheet: Table S1
Table S1. List of genes that are significantly upregulated or downregulated in homozygous VPS37A
Row-names	Symbol	HE-WT___log2FoldChange	HE-WT___padj	KO-HE___log2FoldChange	KO-HE___padj	KO-WT___log2FoldChange	KO-WT___padj	data	WT_1	WT_2	WT_3	WT_4	WT_5	HE_1	HE_2	HE_3	HE_4	HE_5	KO_1	KO_2	KO_3	KO_4	KO_5
ENSMUSG00000075025	Gm10804	2.55985	1	5.11763	7.23375e-06	7.67747	7.86969e-08		2	2	2.27507	2	2	2	2	2	2.41434	3.32435	3.85185	5.96245	7.01996	6.12153	5.10303
ENSMUSG00000042808	Gpx2	1.63218	1	5.56565	5.79367e-07	7.19782	5.374e-08		2	2	2	2	2.2753	2	2	2.90068	2.22199	2	4.03002	5.40948	5.75259	6.41051	5.1299
ENSMUSG00000100334	C230024C17Rik	0	1	7.09335	2.05069e-06	6.94363	3.44594e-06		2	2	2	2	2	2	2	2	2	2	5.35788	4.74744	4.16799	2.97458	5.35157
ENSMUSG00000121103	NA	-2.84052	1	9.64092	1.14641e-06	6.8004	0.000229261		2	3.78123	2	2	2	2.34072	2	2	2	2	8.04965	7.82779	5.66068	7.34227	8.39005
ENSMUSG00000026567	Adcy10	0.18713	1	6.21739	2.76135e-05	6.40451	3.37672e-05		2	2	2	2.70449	2	2	2	2.28302	2.58403	2	5.32411	5.89112	2.87334	3.9617	7.15254
ENSMUSG00000040808	S100g	1.95866	1	4.33741	1.02171e-05	6.29606	9.44758e-07		2	2	2	2	2.70552	2	3.1906	3.20189	2.58403	2	4.84162	4.95755	5.27079	5.95197	6.53172
ENSMUSG00000008461	Fut1	3.59078	1	2.51341	0.017057	6.10418	6.1703e-06		2	2	2	2.27484	2	3.04652	2	2.51951	2.73585	3.50511	4.88859	4.53924	4.62241	2.97458	4.8356
ENSMUSG00000006784	Odad4	3.58226	1	2.40008	0.0549005	5.98234	1.25026e-05		2	2	2	2.5056	2.2753	3.04652	4.39915	2.51951	4.11334	2	5.71141	5.38892	4.05701	4.95522	5.97267
ENSMUSG00000059824	Dbp	2.63014	0.0435394	3.04645	1.03722e-05	5.67659	6.62642e-19		4.07579	3.25863	4.59484	3.63161	5.72182	5.21069	5.64873	6.44669	8.05975	7.46882	10.3137	9.97911	8.68171	9.36686	10.6698
ENSMUSG00000101639	Gm8597	3.21692	1	2.44581	0.491062	5.66273	0.0258767		2	2	2	2	2	2	2	3.20189	2	2.8763	3.27706	2.92783	4.62241	4.54235	2
ENSMUSG00000034634	Ly6d	0.501359	1	4.96249	2.89301e-16	5.46385	1.38986e-19		5.20445	5.11433	3.63251	4.64304	5.83241	4.83327	6.24449	5.66718	5.80477	4.06196	9.19405	10.3213	8.59249	9.99875	11.6303
ENSMUSG00000109311	AI314278	1.06144	1	4.24656	0.158288	5.308	0.0456137		2	2	2	2	2	2	2	2.51951	2	2	3.12842	4.1073	4.41302	2	2.40389
ENSMUSG00000108487	Cyp2a21-ps	1.32483	1	3.91456	0.000174809	5.23939	5.04498e-05		2	2	2.27507	2.5056	2	2.34072	2	2.28302	2.99861	2.22297	3.64854	5.44976	4.62241	4.7635	4.54747
ENSMUSG00000032484	Ngp	3.27409	1	1.93842	0.232679	5.21251	0.0010208		2	2	2.50599	2	2	3.64666	2.89141	3.45095	2.22199	2.41605	3.12842	3.23488	3.99814	5.27585	4.86788
ENSMUSG00000029378	Areg	0	1	5.34383	0.0341349	5.19412	0.0408567		2	2	2	2	2	2	2	2	2	2	3.53502	3.32424	2.22204	4.54235	2.85414
ENSMUSG00000024640	Psat1	0.647155	1	4.42332	6.54371e-31	5.07048	5.22289e-37		3.28049	3.92043	3.97846	3.97747	4.64526	4.06923	3.6496	4.94837	4.9672	4.58832	8.08537	9.28321	8.96716	8.17822	8.79239
ENSMUSG00000018554	Ybx2	1.44311	1	3.52076	NA	4.96387	0.0204077		2	2	2	2	2	2	2	2.28302	2.41434	2	2.30712	3.32424	2.87334	3.9617	3.70554
ENSMUSG00000024503	Spink1	2.21084	1	2.74038	0.0954569	4.95122	0.00436571		2	2	2	2	2.50638	2.34072	2.51348	3.05913	2.73585	2	3.12842	3.76826	2.99876	5.53801	3.8418
ENSMUSG00000018566	Slc2a4	0.495805	1	4.45227	1.99645e-06	4.94808	1.83087e-07		2	2	3.30472	3.53043	3.03648	2	3.1906	3.84833	3.32026	3.11765	8.13978	5.93434	4.83917	5.27585	7.54081
ENSMUSG00000021388	Aspn	4.85592	0.0985277	-0.081508	0.981566	4.77441	0.00229764		2	2	2	2	2	3.04652	3.1906	2.51951	3.2208	3.8774	3.53502	2.80901	3.22097	2.97458	3.29503
ENSMUSG00000074375	Sult2a3	0.626336	1	4.0988	0.0472157	4.72514	0.0136758		2	3.45463	5.49729	5.99095	3.97944	2	2	4.73012	6.84698	5.77632	8.60113	5.89112	9.21832	9.71713	10.3531
ENSMUSG00000049723	Mmp12	-0.36597	1	5.09106	2.47696e-11	4.72509	5.00568e-10		2.44074	5.05512	2.87987	3.03512	3.9004	3.51838	2.51348	4.47286	3.32026	2.8763	7.13597	8.69242	6.67004	7.19801	8.92871
ENSMUSG00000025128	Bhlhe22	2.14854	1	2.46688	0.28794	4.61543	0.0231941		2	2	2.27507	2	2	2	2	2.51951	2.41434	2.73858	2.56021	2.3794	3.66127	4.7635	2.97762
ENSMUSG00000024485	Slc4a9	1.01973	1	3.58394	0.024429	4.60368	0.00180558		2	2	3.30472	2.87926	3.17725	2.61614	2	3.66328	3.32026	4.06196	2.30712	4.33937	7.98624	6.59465	2.97762
ENSMUSG00000038550	Ciart	1.44829	1	3.0337	0.00344832	4.48198	1.44674e-05		2.77788	2	2	2.87926	3.03648	2.34072	2	3.20189	3.66106	4.06196	6.13806	5.90567	3.87266	4.7635	6.40545
ENSMUSG00000029752	Asns	1.60541	1	2.71061	0.00564281	4.31601	6.56027e-07		4.82256	3.92043	3.0358	2.70449	4.95005	5.29141	6.9306	5.61709	3.93654	2.58631	8.2428	8.60373	8.5367	6.65115	7.77162
ENSMUSG00000030827	Fgf21	0.163787	1	4.12166	1.88978e-06	4.28544	7.07062e-07		3.65252	2.76243	2.50599	5.35526	3.3055	4.83327	3.1906	3.33179	4.87206	2.58631	8.97485	7.51789	7.38989	7.27194	6.84721
ENSMUSG00000115946	Mirt2	2.1905	1	2.04715	0.289162	4.23765	0.00641862		2	2.431	2.87987	2	2.2753	3.22152	4.27722	3.20189	2.41434	2.22297	5.06254	5.06517	2	4.54235	5.1299
ENSMUSG00000022947	Cbr3	0.0119567	1	4.22093	6.32161e-21	4.23289	6.00228e-21		5.50612	4.92889	4.19247	5.26366	4.95005	4.72117	5.5987	5.33669	4.93618	4.32515	7.72671	9.77731	8.48136	8.62164	9.73864
ENSMUSG00000112368	Gm49376	1.58831	1	2.63713	0.174881	4.22544	0.0299312		2	2	2	2.27484	2.2753	2	2	2.51951	2	3.00202	3.85185	3.63488	2.73597	3.55097	3.8418
ENSMUSG00000026475	Rgs16	1.24966	1	2.97146	0.0960866	4.22112	0.00444391		4.89365	7.55332	7.97648	8.821	4.59594	4.53479	3.83389	5.85176	9.65306	10.3674	12.6175	11.9346	10.6875	11.0807	11.6795
ENSMUSG00000029272	Sult1e1	-0.447174	1	4.55879	0.00428313	4.11161	0.0100166		2	2	2.27507	3.17578	2	2.34072	3.1906	2	2	2	5.57447	4.29585	3.22097	4.54235	4.93036
ENSMUSG00000025909	Sntg1	2.64555	1	1.37102	0.480675	4.01657	0.00854795		2	2	2.50599	2.5056	2	2.61614	3.1906	3.05913	2.58403	3.81023	3.94369	3.32424	3.41349	5.53801	2.71909
ENSMUSG00000064247	Plcxd1	0.321617	1	3.59456	5.32618e-09	3.91618	2.523e-10		4.30169	2	3.30472	4.12358	3.3055	2.61614	3.83389	3.05913	4.36699	4.37248	7.00353	7.16563	6.74356	6.27324	7.47422
ENSMUSG00000028036	Ptgfr	0.0680842	1	3.81918	1.28223e-11	3.88727	1.34734e-11		3.80782	2	3.72708	3.17578	2.70552	3.37757	2	3.20189	3.4133	3.58765	6.19523	7.03275	6.33154	6.12153	5.94268
ENSMUSG00000029816	Gpnmb	-0.877687	1	4.76215	7.24207e-10	3.88446	2.05121e-07		3.65252	2	3.5313	2	3.9004	2.34072	3.43828	2.90068	2.99861	2.22297	6.23212	6.53974	5.83899	6.19938	6.96381
ENSMUSG00000066364	Serpina3b	2.67053	1	1.18566	0.578583	3.85619	0.0199411		2	2	2	2	2.70552	3.04652	3.1906	2.28302	2.58403	3.41756	3.75377	3.89034	2.58414	3.55097	4.02474
ENSMUSG00000040614	Nlrp9c	-0.57271	1	4.42694	0.00848154	3.85423	0.0220116		2	2	2	2.70449	2.2753	2	2	2	2.58403	2	4.18859	4.05604	3.87266	2.97458	3.9663
ENSMUSG00000064246	Chil1	0.746726	1	3.0704	0.0195399	3.81713	0.00259425		2	2	3.17652	2	3.3055	2	2.89141	3.66328	3.11398	2.73858	4.97819	5.11611	2.87334	5.53801	6.04505
ENSMUSG00000036872	Abcc12	1.2032	1	2.58769	0.00884563	3.79089	0.000123246		2	2	2	3.03512	3.17725	3.51838	2	3.20189	3.58311	2.58631	5.18049	5.48894	4.22044	5.12442	4.76878
ENSMUSG00000114608	Gm36161	-0.820999	1	4.57917	0.00094476	3.75817	0.00586092		2	2	2.27507	2.70449	3.17725	2	2	2.90068	2	2.41605	4.26178	4.42267	3.87266	3.55097	6.20523
ENSMUSG00000031270	4930513O06Rik	2.50112	1	1.20607	0.451983	3.70719	0.00219061		2	2	2	2.5056	2.88047	3.37757	3.83389	3.93265	2.73585	2.73858	4.79306	3.0376	3.87266	4.54235	4.46546
ENSMUSG00000029814	Igf2bp3	-0.205684	1	3.87762	9.19075e-05	3.67194	0.000229261		2	4.27199	4.31932	2.5056	3.6334	2	2.89141	4.35557	3.2208	3.81023	4.93408	5.21289	7.69337	7.40932	6.73792
ENSMUSG00000100157	2310034O05Rik	1.82005	1	1.83828	0.217332	3.65833	0.011914		2	2	2	2.5056	2.50638	2	2.89141	2.72265	3.2208	2.58631	4.33144	3.63488	3.58331	2.97458	3.8418
ENSMUSG00000040809	Chil3	1.05178	1	2.59971	0.00888003	3.65148	5.94528e-05		3.05096	3.62715	3.17652	2.70449	4.12561	3.87336	5.49311	4.35557	2.58403	2.73858	4.26178	7.0912	5.64157	7.19801	6.57147
ENSMUSG00000052131	Akr1b7	0.525798	1	3.11182	0.000468116	3.63762	1.80258e-05		3.28049	4.99339	4.31932	4.43483	6.08563	3.22152	3.43828	6.24709	6.42361	4.70385	7.04559	7.34717	9.48805	8.84396	7.56562
ENSMUSG00000020419	Hormad2	-0.0105168	1	3.63975	4.53613e-05	3.62923	5.45906e-05		2	3.25863	2.87987	2.70449	3.42328	2.61614	3.83389	2.28302	2.22199	3.32435	5.65818	4.98522	4.05701	6.03924	6.43807
ENSMUSG00000101431	Gm7901	-0.554109	1	4.18251	0.00123181	3.6284	0.00504251		2	2	2.87987	2.27484	3.03648	2.61614	2	2.72265	2.41434	2	3.12842	4.29585	5.54205	5.65316	3.47347
ENSMUSG00000053398	Phgdh	0.132467	1	3.45466	0.00188869	3.58713	0.00110757		3.05096	2	2.87987	2.87926	4.32037	3.04652	3.43828	3.20189	3.93654	2.73858	3.12842	5.86157	7.7963	5.12442	4.69871
ENSMUSG00000020256	Aldh1l2	-0.951405	1	4.48093	0.000323592	3.52952	0.00485708		2	2	2	3.03512	3.81677	2.34072	2	2	2.58403	3.00202	4.84162	4.33937	6.27066	5.12442	5.07565
ENSMUSG00000025351	Cd63	0.511559	1	2.99134	7.12018e-11	3.5029	6.8551e-15		6.51068	7.43057	5.13289	6.75608	6.99574	7.18702	7.23896	7.6804	7.09181	6.82832	9.02827	9.25649	10.941	10.4286	10.4117
ENSMUSG00000024883	Rin1	2.69638	1	0.764072	0.72476	3.46045	0.0179093		2	2	2.27507	2.70449	2	3.76446	3.1906	2.72265	2.58403	3.32435	3.75377	2.80901	3.41349	3.9617	4.0809
ENSMUSG00000018623	Mmp7	0.697279	1	2.71017	0.020331	3.40745	0.00182283		3.28049	2	3.63251	3.53043	2	3.97462	4.27722	2	3.58311	2.58631	4.46141	5.25895	5.60258	6.41051	5.97267
ENSMUSG00000039131	Gipc2	1.31901	1	2.08555	0.100807	3.40456	0.00331107		2	2	2.70501	3.03512	2.50638	2	2.51348	2.90068	4.11334	2.8763	3.94369	4.74744	3.99814	4.7635	5.04774
ENSMUSG00000031298	Adgrg2	0.539837	1	2.85778	0.0313754	3.39762	0.00681056		2	3.25863	3.97846	2.27484	2.50638	3.37757	2	3.33179	4.05678	2.8763	4.79306	3.32424	6.9976	5.65316	4.0809
ENSMUSG00000024857	Cabp2	-0.0633847	1	3.46023	0.00105646	3.39685	0.00135619		3.80782	3.03176	2	3.63161	2.50638	2.84732	2	3.56102	3.11398	3.32435	5.60292	6.21699	2.87334	5.41288	6.57147
ENSMUSG00000114425	Gm33447	-0.0246051	1	3.38464	8.89472e-05	3.36004	0.000110577		2.77788	2	2.70501	3.42162	3.6334	2	3.1906	3.66328	3.4133	2.22297	4.58064	5.73692	5.95187	6.03924	5.23264
ENSMUSG00000043939	A530064D06Rik	-0.674773	1	4.01555	1.83264e-06	3.34078	4.68664e-05		2.77788	2	2.27507	2.87926	3.9004	2	3.1906	2.90068	2.73585	2.41605	5.18049	5.36805	5.47887	4.7635	5.89648
ENSMUSG00000021565	Slc6a19	-0.646151	1	3.96408	0.00942542	3.31792	0.0307012		2	2	2.50599	3.03512	2.2753	2	2	2	2.99861	2	4.84162	3.63488	3.99814	3.9617	4.33297
ENSMUSG00000034981	Parm1	2.67994	1	0.595375	0.800749	3.27532	0.0284417		2	2	2.70501	2	2.2753	3.22152	2	3.45095	2.99861	3.50511	3.94369	3.13961	3.41349	3.55097	3.47347
ENSMUSG00000018470	Kcnab3	0.95831	1	2.17278	0.124204	3.1311	0.0177366		2	2	2.70501	2.70449	2.70552	3.51838	2	2.28302	3.32026	2.41605	4.79306	3.48791	2.99876	4.54235	4.58679
ENSMUSG00000109632	Gm31479	-0.603897	1	3.71665	0.00833428	3.11275	0.0275758		2	3.25863	2	2	2.70552	2	2	2.51951	2.22199	2.58631	3.94369	3.89034	3.93676	3.55097	4.73417
ENSMUSG00000052396	Mogat2	0.731979	1	2.3115	0.0102729	3.04348	0.000467024		3.65252	2	2.70501	2.87926	3.03648	2.61614	3.43828	3.20189	3.32026	3.81023	5.02098	5.76911	3.50089	4.28104	5.65885
ENSMUSG00000041220	Elovl6	0.430928	1	2.61036	0.000709716	3.04128	3.01088e-05		10.0246	10.4463	11.1522	10.432	9.79828	10.16	10.0156	9.90594	11.9114	11.2392	14.6685	12.6617	9.90442	12.1907	14.2289
ENSMUSG00000046408	1700067K01Rik	0.616283	1	2.40817	5.76163e-06	3.02445	1.59512e-08		3.47847	3.45463	3.0358	4.19143	3.9004	3.37757	3.6496	4.94837	4.27081	3.73979	6.76003	6.48265	5.58269	6.03924	6.0591
ENSMUSG00000030137	Tuba8	0.205078	1	2.81761	1.87315e-07	3.02269	1.59512e-08		4.9614	3.62715	5.06209	4.90797	6.48831	5.69903	5.5987	6.19683	4.50021	4.9421	8.13004	7.64474	8.65575	8.03694	8.34489
ENSMUSG00000004038	Gstm3	-0.275163	1	3.27648	6.37294e-18	3.00131	5.11264e-15		9.97219	9.31035	8.51289	10.223	10.8644	9.83432	9.16775	10.1189	9.70574	9.55604	12.747	13.3936	12.6122	12.7856	13.2076
ENSMUSG00000028957	Per3	0.17549	1	2.82148	7.23375e-06	2.99697	1.64226e-06		3.28049	3.92043	5.06209	4.12358	4.95005	4.32071	3.43828	3.84833	4.50021	5.62819	7.90864	7.38401	5.99767	6.53584	7.29587
ENSMUSG00000028838	Extl1	-0.345713	1	3.30471	8.89472e-05	2.95899	0.000617816		4.58551	3.62715	6.44593	5.26366	2.88047	4.72117	4.14403	3.20189	5.49996	5.27663	8.91938	8.26025	6.76137	6.47454	7.62822
ENSMUSG00000052188	Gm14964	-0.0915165	1	2.96746	0.000402251	2.87595	0.00065967		2	3.25863	2.50599	3.53043	2.88047	2.34072	2	3.56102	2.8732	3.00202	4.69075	4.50142	5.64157	4.7635	4.89946
ENSMUSG00000028051	Hcn3	0.266477	1	2.59694	0.00279283	2.86342	0.000585112		5.59412	4.27199	6.96566	5.89245	4.49194	6.01649	4.14403	4.68221	7.03439	6.43011	9.80586	8.52816	6.38995	7.4734	8.45259
ENSMUSG00000086212	Mkln1os	0.446932	1	2.38098	0.000104339	2.82792	2.54067e-06		3.94802	2.431	4.49086	4.31826	4.12561	4.72117	2.89141	4.52811	4.16776	4.81081	6.05813	5.7531	7.07796	7.23545	5.95775
ENSMUSG00000110935	Gm8834	0.0323473	1	2.79424	1.88448e-10	2.82658	1.17457e-10		4.40263	4.16405	4.98763	5.57442	5.83241	5.47543	4.51158	4.94837	5.82184	4.66636	7.55534	8.36663	7.34925	7.59361	8.05008
ENSMUSG00000026822	Lcn2	1.90084	1	0.913266	0.72092	2.81411	0.0341858		5.96804	7.10536	8.6818	7.62869	7.8626	7.15502	11.584	8.36239	7.48913	6.89466	9.47942	11.1012	8.20049	11.273	10.5813
ENSMUSG00000061540	Orm2	0.887705	1	1.92597	0.196509	2.81367	0.0178987		7.06672	9.16392	9.07695	8.3941	9.02569	7.49036	10.717	10.2633	8.81316	8.40201	9.63387	11.5666	6.88024	12.8594	11.6936
ENSMUSG00000028943	Espn	-0.0863699	1	2.88597	3.98919e-05	2.7996	7.25716e-05		3.28049	2	5.23297	5.23179	3.81677	4.06923	3.43828	4.08781	5.0273	4.41831	7.18383	6.91542	7.08505	6.41051	6.9488
ENSMUSG00000032715	Trib3	0.635511	1	2.13331	0.00046157	2.76882	1.13169e-06		4.40263	6.28192	6.61622	6.85355	6.73604	5.54293	5.37919	6.81208	7.80462	7.74991	9.14894	9.15662	9.1708	8.79465	9.21101
ENSMUSG00000108288	Gm44202	1.78975	1	0.936595	0.658249	2.72634	0.0408567		2	2.76243	2.70501	2.87926	2.50638	2	3.6496	4.73012	2.8732	2.73858	3.75377	4.33937	4.41302	4.7635	3.38701
ENSMUSG00000049307	Fut4	0.428203	1	2.29552	0.0281371	2.72373	0.00805355		2	2	3.0358	2.70449	3.3055	2.84732	2.51348	3.05913	2.22199	3.58765	3.75377	4.5761	4.50046	4.54235	4.80257
ENSMUSG00000057722	Lepr	0.197416	1	2.52359	8.66953e-06	2.721	1.14124e-06		5.55079	6.83317	7.51541	6.31377	7.23198	5.50957	5.37919	7.59887	7.61198	7.46337	9.683	8.7819	10.1741	9.42473	9.16628
ENSMUSG00000095609	Gm21188	-0.483894	1	3.14423	0.00952346	2.66034	0.0365885		2	3.62715	3.42245	2.27484	3.03648	2.34072	2.51348	3.20189	2.58403	3.00202	2.9627	4.33937	3.32044	5.65316	5.94268
ENSMUSG00000027827	Kcnab1	0.225067	1	2.42404	0.0291028	2.64911	0.0133388		2	3.25863	4.69183	3.89846	2.2753	3.37757	2	3.45095	4.3197	4.32515	6.21379	6.08258	4.69834	5.95197	5.41848
ENSMUSG00000116657	Gm49774	1.07092	1	1.56875	0.304317	2.63967	0.0350437		2	3.25863	2.70501	2.70449	2.50638	3.51838	3.43828	2.51951	3.66106	2.41605	3.75377	2.67952	4.96746	5.12442	3.77528
ENSMUSG00000053862	Slc51b	0.524091	1	2.11543	0.0538823	2.63952	0.00820724		3.80782	4.46629	3.30472	4.12358	4.1935	2.84732	5.37919	5.24072	3.32026	3.73979	4.63675	5.28144	6.80496	7.75699	4.33297
ENSMUSG00000115205	Gm16374	0.785221	1	1.84299	0.0954569	2.62821	0.0134558		2	2	2.70501	2.5056	3.03648	2.34072	2.89141	2.90068	3.2208	2.73858	3.64854	3.48791	3.99814	4.54235	4.18707
ENSMUSG00000086324	Gm15564	2.50222	0.776385	0.1094	0.967313	2.61162	0.0137919		2.77788	2.76243	2.27507	2.27484	2.50638	2.84732	3.83389	3.56102	3.87244	4.22556	3.27706	3.40839	4.05701	4.7635	3.63225
ENSMUSG00000082693	Gm15190	3.26941	0.0985277	-0.702536	0.685254	2.56687	0.0315618		2	2.431	2.50599	2.70449	2.50638	4.06923	5.37919	3.66328	3.87244	3.58765	3.75377	3.13961	3.22097	3.55097	4.46546
ENSMUSG00000027624	Epb41l1	0.26099	1	2.28192	0.0400009	2.54291	0.0156694		2	3.45463	5.09792	3.89846	5.87438	2.84732	3.1906	5.30541	5.47859	5.41869	6.4823	6.42321	7.50537	7.4734	6.56164
ENSMUSG00000023122	Sult1c2	0.476832	1	2.05267	0.00258178	2.5295	6.31216e-05		4.30169	5.11433	6.37468	6.61495	6.8769	5.12518	4.97083	7.5261	7.02705	6.6857	8.40102	8.73582	8.98622	8.66345	8.12211
ENSMUSG00000107198	Gm19619	0.342551	1	2.18531	0.00308453	2.52786	0.00030528		6.06362	5.51666	2.87987	3.97747	3.97944	5.40461	5.91717	4.94837	4.69808	4.66636	7.29262	7.86921	6.3075	7.07948	7.27797
ENSMUSG00000047844	Bex4	1.16849	1	1.34742	0.174077	2.51591	0.00102494		2	3.25863	3.30472	3.72615	4.1935	3.37757	4.14403	5.36732	4.11334	3.8774	5.18049	5.90567	4.54226	6.03924	5.52354
ENSMUSG00000036427	Gpi1	-0.0457042	1	2.53622	3.16541e-24	2.49051	2.8392e-23		10.8846	10.7654	11.1431	10.6662	10.8838	10.3939	10.2785	10.9928	11.2888	10.9524	13.8153	13.484	13.018	12.9022	13.4178
ENSMUSG00000085939	Cd63-ps	-0.237114	1	2.72161	2.74038e-05	2.48449	0.000162048		4.9614	5.27862	3.5313	3.17578	4.05438	4.32071	4.61587	3.84833	4.3197	3.81023	5.51583	5.42976	7.28914	7.23545	6.68454
ENSMUSG00000031906	Smpd3	-0.0314316	1	2.50644	0.00403541	2.47501	0.00465921		4.58551	4.79054	3.72708	2.70449	3.97944	3.64666	2.51348	4.08781	3.4133	5.19999	7.08646	6.70692	4.69834	5.53801	6.15379
ENSMUSG00000005547	Cyp2a5	0.299357	1	2.1426	9.19075e-05	2.44195	3.67052e-06		12.6483	11.6275	12.194	12.0235	11.9562	11.1351	11.0929	11.867	13.3387	13.1413	13.9877	15.4873	13.7099	14.202	14.7329
ENSMUSG00000035121	Neil2	0.587749	1	1.8468	0.134835	2.43455	0.0333155		2	2	2.87987	3.03512	3.17725	2.84732	2	2.90068	3.5007	3.2247	3.27706	4.15679	3.99814	5.27585	4.13496
ENSMUSG00000049721	Gal3st1	-0.311447	1	2.73714	3.78737e-08	2.4257	1.42312e-06		3.65252	5.4261	4.3788	4.54269	5.09908	4.24165	3.43828	4.82142	5.05644	4.17306	6.30319	6.40284	7.56743	7.27194	6.98604
ENSMUSG00000112023	Lilr4b	0.24287	1	2.17396	5.63306e-11	2.41683	5.27768e-13		4.9614	4.63751	4.59484	4.59373	4.69294	4.4669	4.39915	4.94837	5.41251	4.87795	6.68218	6.92973	6.5107	6.85734	7.41536
ENSMUSG00000058216	Gstp3	0.678773	1	1.72208	0.00199724	2.40085	1.79765e-06		7.68313	7.96869	6.15414	8.79669	8.43578	8.2196	7.96715	9.31485	9.00473	8.6382	11.0775	9.99366	9.38698	10.3625	10.7429
ENSMUSG00000003849	Nqo1	0.0443274	1	2.32067	6.97099e-07	2.365	3.79174e-07		7.47869	7.63645	7.68992	7.91121	8.11975	6.4448	6.5642	8.41097	8.56963	7.85363	9.4227	10.7128	9.52891	10.031	10.5026
ENSMUSG00000087638	Gm11773	0.349771	1	2.00255	0.0100935	2.35232	0.0016776		3.94802	3.92043	2.27507	3.97747	2.70552	4.15802	2.89141	3.33179	3.80537	4.00302	5.10294	5.84656	4.83917	4.7635	5.78255
ENSMUSG00000036390	Gadd45a	0.520282	1	1.82117	0.0105355	2.34145	0.000293065		3.80782	5.1712	5.32657	5.93266	5.57684	6.10848	5.12017	6.16232	6.14033	5.00353	8.41312	7.72488	5.41279	6.59465	7.89815
ENSMUSG00000029161	Cgref1	0.852143	1	1.47298	0.12042	2.32513	0.00362722		3.65252	3.78123	2.27507	3.72615	3.42328	4.66168	3.99728	3.66328	4.45715	2.73858	5.42315	4.42267	5.90457	4.7635	5.28139
ENSMUSG00000044703	Phf11a	1.21539	1	1.08757	0.362896	2.30296	0.00702982		3.05096	2.76243	3.0358	3.53043	3.42328	3.04652	4.14403	3.84833	4.66062	3.8774	3.75377	3.94771	4.36723	5.95197	5.50313
ENSMUSG00000057933	Gsta2	0.508094	1	1.77712	0.00984343	2.28522	0.000217423		8.44477	7.91975	5.78797	7.40402	9.04419	8.6259	7.77779	9.63575	7.69308	8.14693	9.92331	11.1158	9.71521	10.0417	10.4308
ENSMUSG00000026890	Lhx6	0.204076	1	2.0781	1.34283e-09	2.28218	1.5378e-11		6.18195	6.58372	6.5005	6.1009	6.40486	6.84318	6.42759	5.95617	6.21976	7.0628	7.96999	8.03059	9.07435	9.13889	8.34775
ENSMUSG00000028961	Pgd	-0.0191911	1	2.28762	3.37457e-06	2.26843	3.88681e-06		8.88504	9.08472	9.65534	8.96609	9.23144	8.59045	8.38381	9.15948	9.80994	9.43863	12.1078	11.7852	9.38268	10.6527	11.8862
ENSMUSG00000032010	Usp2	-0.246473	1	2.49749	2.22169e-05	2.25102	0.000183249		5.25932	4.92889	7.13045	5.1992	6.2855	6.25657	4.14403	4.82142	5.80477	6.59881	7.97544	8.12378	8.19722	8.03694	8.59439
ENSMUSG00000002944	Cd36	0.101948	1	2.14591	1.27332e-13	2.24786	5.11264e-15		9.53704	9.93908	9.94204	9.72586	10.1635	8.92686	9.83559	10.6863	10.0953	9.81672	11.8299	12.248	12.2155	12.1521	12.1203
ENSMUSG00000044748	Defb1	0.418691	1	1.82867	0.00099801	2.24736	1.56956e-05		6.18195	5.86579	5.76586	6.93499	6.31628	5.9682	5.54687	7.72246	6.89616	6.13308	7.45748	9.11809	8.90443	8.3069	7.89815
ENSMUSG00000039601	Rcan2	-0.022323	1	2.23219	0.0019339	2.20987	0.00215527		5.90061	4.99339	8.10971	6.87435	7.00522	5.81279	4.80424	6.97007	7.72519	7.51174	9.29121	9.28181	8.19722	8.94911	9.52752
ENSMUSG00000118607	Gm7592	1.1288	1	1.06744	0.475157	2.19625	0.0371046		2	3.62715	2.27507	3.81488	2.70552	3.87336	4.61587	3.20189	3.2208	3.58765	4.58064	4.46259	3.58331	4.54235	5.28139
ENSMUSG00000057969	Sema3b	0.0511315	1	2.1203	0.0339856	2.17143	0.0290916		3.80782	2	2.87987	3.89846	3.3055	3.51838	2	3.75877	2.58403	3.94158	4.93408	4.5761	5.71652	4.7635	4.46546
ENSMUSG00000072944	Nup62cl	-0.392968	1	2.56191	0.00292468	2.16894	0.0177592		5.71681	2	4.31932	3.42162	4.1935	4.24165	3.1906	4.47286	4.41278	3.58765	5.45471	5.42976	6.5107	7.15957	6.39441
ENSMUSG00000030717	Nupr1	0.425953	1	1.72335	0.0421776	2.1493	0.0050685		4.19316	5.4261	3.17652	4.86705	5.85355	5.81279	5.54687	5.13791	5.83871	3.32435	7.58416	6.42321	6.01262	7.15957	7.19132
ENSMUSG00000044250	Pced1b	0.455166	1	1.6356	0.133074	2.09077	0.0297622		2	2	5.02534	4.86705	4.32037	4.59963	4.71313	4.22789	4.54201	4.70385	6.49754	5.52708	6.18088	6.47454	4.93036
ENSMUSG00000032418	Me1	-0.122447	1	2.20923	0.000352618	2.08679	0.00083101		12.5375	12.9403	11.45	11.5467	10.6172	11.7666	11.5358	11.0746	12.7387	11.9645	14.8351	13.9628	11.7432	14.1083	14.5234
ENSMUSG00000059060	Rad51b	0.5462	1	1.53072	0.189055	2.07692	0.0319125		6.03246	6.14667	5.4426	7.76855	6.75863	4.66168	5.31866	8.40729	7.68377	6.89466	7.64014	7.11644	8.9164	9.98782	7.9443
ENSMUSG00000041237	Pklr	0.106187	1	1.9702	0.00105356	2.07639	0.000395509		10.9297	11.1989	11.3758	10.8682	10.1151	10.8612	9.55317	10.2136	11.9446	11.5266	14.0309	13.0819	11.2383	12.4762	13.0218
ENSMUSG00000120511	NA	0.488441	1	1.56758	0.178525	2.05602	0.0424632		2.77788	2.76243	3.0358	4.82495	4.05438	2.61614	3.1906	4.15955	4.77021	4.66636	5.95155	5.58247	4.27105	5.12442	5.78255
ENSMUSG00000040675	Mthfd1l ENSMUSG00000040675	-1.15758	1	3.20193	4.56043e-08	2.04436	0.000807853		4.40263	5.22591	3.97846	3.17578	4.49194	3.37757	2.51348	4.29314	3.5007	3.2247	6.33745	6.54904	6.4239	5.41288	5.88074
ENSMUSG00000020532	Acaca	-0.205888	1	2.23852	0.00269096	2.03263	0.00872424		8.54754	8.69156	10.5398	8.78576	9.29655	8.4699	7.93726	8.71172	9.91708	9.84111	12.7719	10.8819	9.22956	10.3369	11.4805
ENSMUSG00000023349	Clec4n	0.0777684	1	1.9391	5.62292e-05	2.01687	2.04088e-05		6.85149	7.04578	5.99219	6.47221	7.97778	6.74628	7.82207	7.11245	7.02705	6.46328	8.14946	9.08491	8.49473	9.14873	9.68869
ENSMUSG00000105837	Gm35986	0.489917	1	1.52585	0.12385	2.01577	0.0180621		5.93472	6.38168	3.5313	6.60254	4.78383	6.37243	6.42759	6.14475	6.91219	4.66636	7.93125	7.0525	5.50024	8.25315	8.4419
ENSMUSG00000028307	Aldob	-0.0336876	1	2.02128	8.653e-12	1.98759	1.74241e-11		16.4128	16.2285	15.6235	15.8184	15.6246	15.609	15.9101	16.0719	16.1274	15.9506	18.162	18.1124	16.8885	17.8003	18.4328
ENSMUSG00000030800	Prss8	0.0656434	1	1.92093	0.0014404	1.98658	0.000809401		4.9614	6.14667	5.78797	5.85109	6.46102	4.53479	4.88994	6.44669	6.3549	6.52742	8.91087	7.40464	7.24551	7.23545	7.5607
ENSMUSG00000032245	Cln6	0.0954895	1	1.88431	7.76416e-05	1.9798	2.55488e-05		4.9614	4.16405	6.20432	5.13171	6.25406	5.6386	5.43727	5.5652	5.60231	5.95797	6.89268	7.51315	7.95175	6.80849	7.70617
ENSMUSG00000023992	Trem2	-0.300401	1	2.26155	0.00123275	1.96115	0.00766721		3.47847	4.92889	3.89943	5.29485	4.1935	4.59963	3.1906	4.41541	2.99861	5.03328	6.55691	5.56424	6.24558	5.65316	6.87129
ENSMUSG00000034041	Lyl1	0.798227	1	1.12166	0.38585	1.91989	0.048242		2	2	3.63251	3.63161	4.7391	4.32071	3.43828	4.08781	4.7346	4.06196	5.02098	4.7794	4.93644	5.53801	5.39652
ENSMUSG00000031271	Serpina7	0.139264	1	1.77603	0.0104921	1.9153	0.00423029		9.62061	10.4099	7.94239	8.15163	8.83429	8.9363	9.31832	10.4581	8.50504	9.10028	9.79973	11.5312	11.3485	11.9502	10.3973
ENSMUSG00000045679	Pqlc3	0.0147292	1	1.88955	0.0272193	1.90428	0.0271304		2	2.76243	3.42245	3.53043	3.81677	3.37757	2	3.56102	3.58311	3.2247	4.18859	4.95755	5.02757	4.54235	4.42263
ENSMUSG00000022346	Myc	0.617223	1	1.2807	0.096929	1.89792	0.00294561		3.80782	4.86137	5.4426	5.26366	5.81096	6.95891	4.97083	5.53854	5.52102	4.46273	6.8577	7.0525	7.52635	6.65115	6.51143
ENSMUSG00000032172	Olfm2	-0.265315	1	2.15738	0.0136725	1.89207	0.0391969		3.28049	2.76243	3.17652	2.5056	3.97944	2.34072	3.43828	3.75877	3.11398	2.41605	4.79306	4.5761	4.41302	4.7635	4.50705
ENSMUSG00000042622	Maff	0.557466	1	1.33047	0.00124624	1.88794	7.07062e-07		5.08804	6.11803	5.67388	5.69621	6.01234	5.47543	6.7816	6.35799	5.54177	6.76765	7.57701	7.42499	7.11307	7.73102	7.90595
ENSMUSG00000042041	2010003K11Rik	1.29124	1	0.582758	0.639516	1.874	0.00348582		7.08202	7.63645	6.54012	7.77409	7.12305	8.29005	10.0416	7.94179	7.59222	6.55845	8.80772	9.43888	9.0199	8.868	9.44165
ENSMUSG00000107369	Gstm2-ps1	0.292903	1	1.581	4.94032e-06	1.8739	2.02509e-08		7.98119	6.77931	7.12177	8.21005	8.25696	8.22988	7.45119	8.04957	8.3867	8.08789	9.44644	9.91403	9.80596	9.3584	9.60617
ENSMUSG00000045193	Cirbp	0.249439	1	1.60934	8.05158e-06	1.85877	1.17504e-07		6.36819	7.24436	6.72335	7.41115	7.37771	6.97122	6.73604	7.42055	7.63148	7.61866	9.0098	8.82464	9.51192	8.75653	8.08826
ENSMUSG00000019997	Ccn2	-0.311634	1	2.15234	3.93716e-08	1.8407	4.54901e-06		6.97135	7.35895	6.62853	5.41325	6.99574	6.53044	6.5111	6.48908	6.37817	6.57877	7.87986	8.27153	8.99378	9.21583	8.24703
ENSMUSG00000120174	NA	0.531396	1	1.29325	0.0651202	1.82465	0.00205578		6.55521	7.23105	6.20432	7.39685	7.91883	6.40907	6.07187	8.5172	7.48378	8.42745	9.26252	9.40215	8.87406	8.56395	8.61118
ENSMUSG00000042429	Adora1	0.351864	1	1.46	0.0450061	1.81186	0.00552697		7.66293	4.63751	7.40531	6.74484	7.98737	6.90862	6.5111	8.4036	6.9973	8.14693	9.24232	9.40215	8.80275	8.60743	8.94583
ENSMUSG00000058135	Gstm1	0.179126	1	1.62916	2.38379e-07	1.80828	3.97336e-09		13.5173	13.2423	13.2244	14.0741	14.3606	14.1429	13.0827	14.0619	14.2529	13.8756	15.5075	15.8626	15.6616	15.3501	15.3848
ENSMUSG00000111942	Gm5182	0.0563497	1	1.74406	0.0271876	1.80041	0.0197106		5.25932	5.99741	7.6361	5.9127	6.91761	6.04005	5.5987	6.10895	7.16722	7.43578	9.50225	7.7969	6.67944	7.73102	8.53532
ENSMUSG00000014776	Nol3	0.00348516	1	1.79431	0.000192185	1.7978	0.000189501		3.80782	5.27862	4.64415	3.72615	4.32037	4.15802	5.12017	4.15955	4.50021	4.27622	5.63081	6.37174	5.71652	6.19938	6.23028
ENSMUSG00000032363	Adamts7	0.14708	1	1.64682	0.0272193	1.7939	0.0120151		4.30169	4.37241	6.06642	4.59373	6.1723	5.40461	3.99728	5.59138	5.36672	6.23903	7.07635	6.63887	7.58253	7.53476	5.81603
ENSMUSG00000020917	Acly	-0.155606	1	1.94786	0.0259075	1.79226	0.0485432		10.4263	11.0198	11.7303	10.9617	11.4944	10.1641	9.50983	11.2106	11.8614	11.3241	14.5063	12.11	9.64018	11.8176	13.0491
ENSMUSG00000109093	Gm19950	0.352957	1	1.43628	0.00652753	1.78923	0.000203253		7.5242	8.27794	6.52703	7.36047	7.21575	8.3988	8.57059	7.6558	7.07055	6.51692	9.16572	9.73005	9.10432	9.10894	9.03383
ENSMUSG00000028766	Alpl	-0.0245889	1	1.81165	1.06686e-05	1.78706	1.46945e-05		5.41241	5.55989	7.02271	6.1009	6.39047	6.46234	5.91717	6.72017	5.3898	6.20021	7.93685	7.60071	8.40411	7.97188	7.77162
ENSMUSG00000056133	Unc93a2	-0.175032	1	1.95754	0.00371482	1.78251	0.0108315		6.06362	4.86137	5.38575	4.82495	5.93513	5.08045	3.99728	6.03458	5.19392	5.62819	6.28575	6.19347	8.15742	7.8803	6.04505
ENSMUSG00000017002	Slpi	0.334019	1	1.42207	0.121283	1.75609	0.0320662		5.82988	5.3786	3.42245	5.52267	4.59594	5.81279	6.1779	5.69158	4.50021	4.22556	5.97351	6.06971	5.80505	7.65015	7.44241
ENSMUSG00000078607	1810010H24Rik	0.0234241	1	1.7309	2.5018e-10	1.75432	1.71634e-10		5.67706	5.51666	5.49729	5.44139	5.44379	5.36786	5.18941	5.42668	5.60231	5.87822	7.44966	6.89368	7.45701	6.53584	7.19769
ENSMUSG00000001891	Ugp2	0.211582	1	1.54239	1.65277e-06	1.75397	1.91134e-08		13.0957	13.0226	12.0525	12.4479	12.0957	12.4001	12.9402	12.7886	13.129	12.7568	14.0055	14.8663	13.7719	14.2681	14.634
ENSMUSG00000051483	Cbr1	-0.0728526	1	1.82434	1.31409e-06	1.75148	3.77733e-06		11.0415	11.1937	10.2162	11.6434	10.9728	10.6931	10.7301	11.3951	11.4119	10.5896	11.5657	13.0162	13.1228	13.1111	12.8531
ENSMUSG00000031434	Morc4	-0.0939325	1	1.84098	0.000508802	1.74705	0.00109686		5.20445	4.55444	5.97302	5.54878	5.99343	5.03429	3.83389	5.20726	6.14033	5.98867	7.68074	7.04594	7.42942	6.53584	7.09233
ENSMUSG00000030107	Usp18	0.407955	1	1.33733	0.00057133	1.74529	1.32458e-06		6.93811	6.77931	7.33948	7.839	8.06644	7.16577	7.72046	8.36619	7.98973	7.91085	8.55091	9.3684	8.94979	9.58559	9.37161
ENSMUSG00000090175	Ugt1a9	-0.0380374	1	1.77641	2.50685e-07	1.73837	5.10869e-07		9.19751	9.0204	9.25017	9.10452	9.74979	8.55001	8.32348	9.62945	9.49973	9.6975	10.7934	11.4489	11.2451	10.96	10.4502
ENSMUSG00000031400	G6pdx	0.353155	1	1.37876	0.0469852	1.73192	0.00522263		6.124	6.70422	6.48705	6.29847	7.14035	6.13059	6.30814	6.89849	7.85524	6.78524	9.32789	7.0912	7.03468	7.67761	8.79239
ENSMUSG00000086040	Wipf3	0.0453692	1	1.67106	0.0326302	1.71643	0.0255873		4.07579	4.27199	6.31503	5.80851	5.1682	4.59963	3.6496	5.0272	5.58241	6.57877	7.32713	6.97182	6.94402	6.90459	6.83909
ENSMUSG00000034371	Tkfc	0.0776947	1	1.63617	2.23926e-05	1.71386	6.5217e-06		11.2523	11.0702	11.7811	11.2382	11.276	11.3728	11.0044	11.2138	11.8043	11.5811	13.8387	13.4428	11.8174	12.4654	12.8841
ENSMUSG00000020429	Igfbp1	-1.93959	0.0985277	3.63674	1.98578e-12	1.69715	0.00726427		9.59684	11.7012	10.8889	10.6825	10.8154	7.84483	8.1692	9.51102	8.64829	9.69051	12.8908	12.1391	13.4718	12.34	10.9145
ENSMUSG00000075602	Ly6a	0.306654	1	1.37585	0.00130316	1.68251	2.56353e-05		8.06827	8.60133	7.29386	8.20185	8.37495	8.11259	8.76458	8.75289	8.52342	8.052	9.32576	9.67591	8.7502	10.4205	10.3722
ENSMUSG00000022707	Gbe1	-0.051783	1	1.72454	2.54028e-06	1.67275	5.27463e-06		10.2648	10.3995	10.7345	10.1891	9.75681	10.1233	9.77493	9.73449	10.6101	10.7188	12.1415	12.5537	10.8545	11.6801	12.1125
ENSMUSG00000030905	Crym	0.193447	1	1.47714	0.000412634	1.67059	4.26325e-05		4.19316	4.27199	4.69183	5.41325	5.06324	4.4669	5.43727	5.20726	5.14049	4.58832	6.13806	6.24014	6.12694	6.47454	6.72916
ENSMUSG00000023963	Cyp39a1	-0.366701	1	2.02188	0.00134327	1.65518	0.0158183		7.90581	8.76268	10.1894	9.49528	8.98556	7.48179	8.18624	8.53754	9.39526	9.76445	10.3019	11.0697	11.9324	10.4527	9.82751
ENSMUSG00000032849	Abcc4	-0.105914	1	1.75729	0.00108739	1.65137	0.00260109		5.20445	4.99339	6.85483	5.71938	7.05168	5.72833	5.64873	6.622	6.05628	6.28923	8.39697	7.86177	7.80492	6.90459	7.70617
ENSMUSG00000027397	Slc20a1	0.0525147	1	1.59565	6.15118e-09	1.64816	1.49474e-09		7.54643	6.51946	7.21447	6.67544	7.19105	6.95891	6.95068	6.7783	7.07055	7.67165	8.75482	8.52109	8.82409	8.48843	8.82975
ENSMUSG00000025875	Tspan17	0.700873	1	0.935457	0.105195	1.63633	0.000371122		4.40263	3.78123	4.78271	4.69071	5.44379	5.36786	4.80424	5.82993	5.3898	5.17351	5.57447	6.53038	6.0992	6.70553	6.10044
ENSMUSG00000060548	Tnfrsf19	-0.518555	1	2.14708	1.32763e-05	1.62852	0.00227212		5.20445	5.47209	6.8015	6.06517	6.13826	4.4669	4.71313	5.51138	6.16729	6.10533	8.2741	7.66199	7.46789	7.23545	7.16558
ENSMUSG00000023886	Smoc2	0.142685	1	1.48335	0.000322849	1.62604	4.69626e-05		6.7969	7.30914	7.04123	6.5774	6.83501	6.59547	6.24449	6.81208	7.74769	7.38475	9.03872	8.1454	7.69337	8.45707	8.88994
ENSMUSG00000115100	Gm34934	0.153618	1	1.47076	2.00396e-06	1.62437	1.04514e-07		6.00061	6.40558	6.02978	6.1698	6.26987	6.23632	5.49311	6.44669	6.92014	6.07704	7.87986	8.08275	7.38989	7.4734	7.77588
ENSMUSG00000021775	Nr1d2	0.964924	0.00614053	0.651516	0.0210751	1.61644	8.79377e-14		9.08051	9.84609	9.52485	9.7086	9.71556	10.3813	10.5641	10.173	10.6554	10.9164	10.9614	11.23	11.0097	11.2503	11.5289
ENSMUSG00000023913	Pla2g7	-0.594961	1	2.20062	7.23375e-06	1.60565	0.00287841		7.09716	6.5412	6.48705	6.15288	7.37771	5.50957	7.33376	6.34266	5.41251	5.64756	7.43392	8.14233	8.96524	8.23478	8.62777
ENSMUSG00000021957	Tkt	-0.128619	1	1.73294	6.56095e-07	1.60432	5.34139e-06		11.1131	10.7746	11.2614	10.5849	10.6103	10.0264	9.68488	10.8092	11.4388	11.1466	12.6333	12.559	12.2195	12.4061	12.6256
ENSMUSG00000026796	Niban2	-0.0965644	1	1.70026	0.00443475	1.6037	0.00869126		7.28074	6.58372	8.15294	6.98364	7.85738	6.62692	6.59004	7.34563	8.03435	7.75884	9.96363	9.16117	7.23917	8.69066	9.08964
ENSMUSG00000006538	Ihh	-0.111162	1	1.70377	0.011938	1.59261	0.0223829		5.86568	5.47209	4.25729	4.19143	4.1935	5.29141	4.14403	5.13791	5.14049	4.11858	5.60292	5.92008	6.08513	7.37619	6.58124
ENSMUSG00000032802	Srxn1	-0.2156	1	1.79474	3.49785e-07	1.57914	1.17717e-05		9.65682	9.41707	9.68363	9.62057	9.82261	9.43534	9.32218	9.34015	9.57214	9.47297	11.1285	12.1718	10.0591	10.6458	11.2284
ENSMUSG00000029162	Khk	-0.127393	1	1.69664	0.00013779	1.56925	0.000537111		14.2521	14.3703	12.3442	13.319	12.3327	13.2145	13.4669	13.347	13.8173	13.3449	15.0318	15.187	14.7308	15.2699	15.4338
ENSMUSG00000022389	Tef	0.731877	1	0.826504	0.0478241	1.55838	1.8986e-06		8.15039	8.27145	9.14276	8.64764	8.99748	9.06816	8.56409	9.29706	9.62659	10.0906	10.3245	10.3185	10.2295	10.0469	10.2852
ENSMUSG00000046711	Hmga1	0.283754	1	1.26683	0.00252038	1.55058	6.88868e-05		7.05126	6.62501	7.4751	7.97035	7.80409	7.57342	7.39367	7.68648	7.928	8.04836	8.47599	8.77399	9.8209	9.01519	8.42302
ENSMUSG00000029762	Akr1b8	0.131592	1	1.418	0.000561307	1.5496	0.000107635		6.124	5.22591	6.0844	6.37342	6.03102	5.72833	6.5111	6.12696	6.45677	5.74069	6.43562	7.27615	7.60243	7.97188	7.86655
ENSMUSG00000015437	Gzmb	-0.0186123	1	1.56321	0.0450061	1.5446	0.0489391		2.44074	5.64266	4.54379	4.73686	5.20155	4.15802	3.83389	5.3973	4.93618	5.09102	5.32411	6.21699	6.4239	6.34351	6.58124
ENSMUSG00000063193	Cd300lb	0.263967	1	1.27738	0.0349971	1.54135	0.00572154		3.65252	5.60187	5.41445	5.1992	4.49194	5.9682	4.80424	5.20726	4.62216	5.32556	6.03743	6.4433	6.01262	6.47454	7.03662
ENSMUSG00000096617	Gm5559	0.316387	1	1.20838	6.90116e-06	1.52476	4.79461e-09		5.67706	6.30752	5.89369	6.29847	6.34641	6.42705	6.27666	6.6596	6.46766	6.28923	7.72023	7.32027	7.27681	8.13925	7.54581
ENSMUSG00000034774	Dsg1c	-0.232555	1	1.75133	3.06296e-05	1.51877	0.000484732		6.124	6.79749	6.56593	5.67266	6.64199	5.75703	5.49311	6.09072	6.33125	6.83678	7.40189	7.81243	8.53412	8.13925	7.13937
ENSMUSG00000000440	Pparg	-0.0438463	1	1.56229	3.15257e-09	1.51844	9.93296e-09		7.28074	6.77931	7.09542	6.7335	7.32572	6.98342	6.30814	7.47077	7.0048	7.05557	8.71953	8.66274	8.75465	8.13925	8.35347
ENSMUSG00000028527	Ak4	0.221158	1	1.28034	7.18124e-05	1.5015	1.20086e-06		9.76978	9.88274	9.71425	9.2997	9.27517	9.64762	9.52665	9.97964	9.78839	10.1186	10.2778	10.8842	11.7516	11.3959	10.7746
ENSMUSG00000032024	Clmp	-0.0902913	1	1.56739	0.0272547	1.4771	0.0426756		5.20445	3.78123	4.73799	3.53043	4.7391	3.76446	3.99728	4.41541	4.27081	5.22599	6.11849	5.94846	4.54226	5.85907	6.17974
ENSMUSG00000039745	Htatip2	-0.0670445	1	1.54286	4.14996e-08	1.47581	1.81855e-07		9.94526	10.1885	9.06342	10.2381	9.80508	9.63607	9.78055	10.0498	10.187	9.38771	11.002	11.7448	11.2335	11.3539	11.4368
ENSMUSG00000001918	Slc1a5	0.334663	1	1.13616	0.0951856	1.47082	0.0141055		5.08804	3.78123	4.90912	5.59961	4.05438	5.33014	5.12017	5.61709	4.80497	4.62787	6.73454	5.96245	5.50024	5.65316	6.57147
ENSMUSG00000006641	Slc5a6	-0.0860341	1	1.55452	0.0224698	1.46849	0.03479		3.65252	5.22591	6.20432	6.06517	6.92761	5.66913	5.18941	5.82993	6.5209	5.91065	7.41799	7.07198	6.97488	7.0377	8.08483
ENSMUSG00000064193	Gm4735	-0.119776	1	1.58786	0.00260787	1.46808	0.00684639		5.96804	5.60187	5.23297	5.23179	4.49194	4.83327	5.25548	5.93589	5.3898	4.46273	6.82184	6.16955	6.14062	7.59361	6.65709
ENSMUSG00000069456	Rdh16	0.312659	1	1.15009	0.07714	1.46275	0.0104647		11.0288	10.8807	11.0485	11.2083	10.1368	10.2524	9.78615	11.0316	12.1527	11.619	12.9115	11.9979	11.2114	12.2673	12.831
ENSMUSG00000063524	Eno1	0.0356889	1	1.42626	6.84168e-15	1.46195	9.32364e-16		12.3177	12.1117	12.2202	12.3125	12.3675	12.0388	11.9214	12.5385	12.6251	12.2675	13.9405	13.7986	13.4239	13.6843	13.7536
ENSMUSG00000028789	Azin2	0.0120002	1	1.44556	0.0223987	1.45756	0.0211151		3.47847	3.92043	4.73799	4.37772	4.05438	3.87336	3.6496	4.22789	4.11334	4.77603	5.02098	4.84126	5.19419	6.41051	5.54367
ENSMUSG00000056737	Capg	-0.239947	1	1.69089	0.00879433	1.45094	0.035743		6.64036	6.5412	5.67388	5.41325	7.20756	6.08603	6.99003	6.09072	6.25789	5.06244	6.38737	7.60071	7.68407	7.65015	8.86016
ENSMUSG00000028041	Adam15	0.313049	1	1.13772	0.000753642	1.45077	5.44988e-06		5.02611	6.14667	5.60083	5.52267	5.76708	5.57553	5.91717	5.97618	5.75231	6.36139	7.32713	7.00599	6.7525	6.59465	7.25983
ENSMUSG00000052560	Cpne8	0.392567	1	1.04735	0.175589	1.43992	0.0253894		5.14742	6.88509	5.62559	5.49608	5.76708	6.15237	7.46522	5.36732	5.60231	5.82817	6.59988	7.18961	7.75245	7.62216	7.0295
ENSMUSG00000030787	Lyve1	0.0899888	1	1.34391	0.000159361	1.4339	3.76572e-05		6.97135	7.72458	7.46141	6.88463	8.11539	7.71915	6.95068	8.06833	7.51035	7.48507	8.43306	9.05422	9.33292	8.73054	8.88206
ENSMUSG00000056529	Ptafr	0.150754	1	1.26473	0.0102729	1.41549	0.00289972		4.9614	4.04738	4.64415	4.94775	5.23415	5.03429	3.99728	4.90729	5.49996	4.84477	5.71141	6.26293	5.66068	6.12153	6.59094
ENSMUSG00000079293	Clec7a	-0.436337	1	1.85111	0.000162144	1.41477	0.00916298		9.37569	9.80401	8.59669	8.04103	8.03902	8.2196	8.72432	8.80695	8.27338	8.45794	9.34272	10.2281	9.75464	10.3239	11.3173
ENSMUSG00000030772	Dkk3	0.103785	1	1.30908	0.000472445	1.41287	0.000117749		5.90061	5.22591	6.06642	4.94775	5.13405	5.6386	5.18941	5.13791	5.92023	5.91065	6.51261	6.99242	6.95953	6.90459	6.84721
ENSMUSG00000056148	Rdh9	0.110465	1	1.30175	0.055982	1.41221	0.0302357		6.48789	6.2023	8.17826	7.81769	8.02045	6.42705	6.73604	7.56625	8.17716	8.4077	8.88793	8.27993	9.42938	9.27995	8.56761
ENSMUSG00000030342	Cd9	0.117279	1	1.29294	9.43346e-05	1.41022	1.18311e-05		9.11067	9.59388	8.29864	9.17745	8.95166	9.09371	9.6111	9.382	9.09351	8.65025	9.86578	10.4403	10.3262	10.9001	10.7038
ENSMUSG00000026688	Mgst3	0.121438	1	1.27676	0.00898544	1.3982	0.00275668		9.42452	9.1569	8.58411	9.70134	9.43445	8.26528	8.26052	10.0697	9.96012	9.55604	10.128	10.8064	10.8842	10.5999	10.9356
ENSMUSG00000019066	Rab3d	-0.158376	1	1.54571	9.62821e-05	1.38734	0.000659686		7.39541	7.32175	8.12715	7.47381	7.99214	6.95891	6.03472	7.99178	7.97454	7.87021	8.99646	8.95102	9.19557	9.13889	9.07589
ENSMUSG00000001313	Rnd2	-0.208596	1	1.59353	0.000151648	1.38493	0.00159173		9.82992	9.83734	8.55217	9.39272	7.97296	8.78072	9.34512	8.66009	9.57088	8.80705	10.5356	10.8208	10.0991	10.7626	10.9583
ENSMUSG00000032080	Apoa4	-0.219859	1	1.60234	3.3775e-05	1.38248	0.000590744		10.8659	10.9227	10.7508	11.6323	10.7696	10.3032	10.4905	11.0075	11.3048	10.7177	11.9347	12.2393	13.3482	11.6801	12.2127
ENSMUSG00000026956	Uap1l1	-0.118072	1	1.48626	0.000748326	1.36819	0.00247198		7.11214	7.17653	6.04822	6.00986	7.52989	6.42705	6.86862	7.33792	6.66975	6.41888	7.64014	8.25741	8.8472	8.01557	8.13211
ENSMUSG00000040618	Pck2	0.105609	1	1.24534	0.0349838	1.35095	0.0166652		6.36819	5.89984	6.74611	6.40234	6.67798	6.13059	5.31866	7.16568	6.64118	6.8198	7.40997	6.93683	8.81559	7.19801	7.57054
ENSMUSG00000059895	Ptp4a3	0.27699	1	1.06715	0.0913959	1.34414	0.0156694		6.21007	5.47209	7.10426	6.68724	8.0528	6.90862	6.80385	7.96199	7.04896	7.14687	8.35577	8.0206	8.52893	8.13925	8.33626
ENSMUSG00000109812	Gm45640	0.173806	1	1.15595	0.0388613	1.32976	0.011914		4.49696	5.1712	4.64415	4.59373	4.25833	4.24165	5.49311	3.75877	5.21991	4.74039	5.68504	5.68725	5.69815	5.85907	6.19254
ENSMUSG00000041351	Rap1gap	0.149285	1	1.17709	0.00046157	1.32637	4.51372e-05		6.124	6.35738	6.0844	6.283	5.76708	6.47967	5.12017	6.10895	6.67915	6.41888	7.54804	7.29838	7.60243	6.99468	7.45309
ENSMUSG00000026358	Rgs1	-0.483711	1	1.80548	0.00122913	1.32176	0.0358804		4.58551	4.63751	4.31932	4.98647	5.55119	3.64666	4.27722	5.24072	4.27081	4.46273	5.28952	5.76911	5.75259	6.65115	6.62911
ENSMUSG00000031387	Renbp	0.0315528	1	1.28522	0.0472157	1.31678	0.0391969		5.59412	5.47209	5.78797	5.64872	7.06986	5.40461	5.54687	6.76686	6.19376	6.09126	6.33745	6.68178	8.16078	7.34227	7.40989
ENSMUSG00000019945	Cabcoco1	-0.0762657	1	1.38579	0.0201403	1.30952	0.0319125		3.05096	5.27862	4.64415	4.37772	4.95005	4.15802	3.6496	4.86499	4.99756	4.62787	6.07853	5.63581	5.75259	5.41288	5.94268
ENSMUSG00000037465	Klf10	0.42211	1	0.88729	0.222802	1.3094	0.0223829		6.88676	8.59614	8.37365	8.60784	6.96694	8.31922	7.75513	8.00645	8.57719	9.29556	9.99348	9.43763	8.68404	9.01519	9.40636
ENSMUSG00000078234	Klhdc7a	0.295214	1	1.01314	0.0904614	1.30835	0.0118949		6.9212	7.19035	8.63378	7.18015	8.00637	8.27524	6.7816	7.967	8.39243	8.21991	9.47942	9.27623	8.2891	8.98253	8.86417
ENSMUSG00000036611	Eepd1	-0.0573879	1	1.36323	0.0278371	1.30584	0.038312		7.08202	7.29641	8.38819	8.1936	7.9969	6.90862	5.99659	7.84175	8.43742	8.52493	9.73373	9.4649	8.6438	8.83179	8.86617
ENSMUSG00000059040	Eno1b	-0.273083	1	1.56671	1.59403e-08	1.29363	5.76573e-06		6.2913	5.64266	6.15414	6.1009	6.2855	5.54293	5.25548	6.17968	6.14033	5.86173	7.50347	7.6577	7.21352	6.99468	7.2659
ENSMUSG00000040562	Gstm2	0.0865419	1	1.20041	0.00346442	1.28696	0.00112609		10.3651	10.1867	9.28362	10.8888	9.80914	10.1893	9.84366	10.6027	10.5747	10.0968	11.3695	11.6999	10.5768	11.5053	11.9519
ENSMUSG00000053604	Rpia	0.17982	1	1.10637	0.113805	1.28619	0.0457689		5.36316	4.92889	6.0844	6.37342	6.04945	5.33014	5.5987	6.3115	6.37817	6.20021	7.41799	6.59466	5.73467	6.65115	7.99633
ENSMUSG00000091561	Gm6665	0.330553	1	0.950289	0.163376	1.28084	0.0262614		6.39294	6.30752	4.59484	6.47221	5.09908	6.21579	5.91717	6.3115	6.66029	6.04818	6.8577	7.34717	6.34341	7.0377	7.83014
ENSMUSG00000025007	Aldh18a1	-0.473682	1	1.75247	0.00144418	1.27878	0.0409305		4.82256	4.86137	5.32657	4.43483	6.01234	4.15802	4.39915	5.45547	4.7346	4.81081	6.65526	6.78769	5.71652	5.41288	6.73792
ENSMUSG00000030103	Bhlhe40	0.233244	1	1.04466	0.0685522	1.2779	0.0129455		8.29527	8.91196	9.48142	9.11984	9.58105	8.98566	8.71848	9.31485	9.43741	10.0602	11.1731	10.4955	9.16077	9.77549	10.6784
ENSMUSG00000050335	Lgals3	0.176741	1	1.08895	0.0463777	1.26569	0.0121998		7.26742	7.98465	6.54012	7.2692	7.8363	7.18702	8.36148	8.02577	7.18051	6.88654	7.78993	8.5767	8.85759	8.67712	9.26504
ENSMUSG00000021196	Pfkp	0.0788525	1	1.1783	0.0435936	1.25715	0.0260854		5.08804	5.68233	5.85233	5.1992	6.48831	4.53479	5.64873	6.3115	5.73439	6.27684	6.66878	6.99242	7.56235	6.80849	6.45941
ENSMUSG00000028037	Ifi44	0.225516	1	1.02485	0.113805	1.25037	0.0310464		6.00061	6.79749	7.39094	6.35873	7.61899	6.40907	6.27666	7.95697	7.4784	7.0628	7.98627	8.4706	7.24551	8.53421	8.36482
ENSMUSG00000078636	Gm7336	0.26868	1	0.977768	0.00554091	1.24645	0.000111957		6.55521	6.02853	6.67672	6.55181	7.0967	6.82973	6.61542	7.4637	6.62182	6.70431	8.12514	7.68748	7.45701	7.65015	8.13543
ENSMUSG00000033307	Mif	0.437556	1	0.793777	0.0826111	1.23133	0.000797339		10.5539	10.8495	9.32011	11.1794	10.8039	11.2874	11.0747	11.4556	11.0776	10.3769	11.831	11.7975	11.9072	12.0455	11.8571
ENSMUSG00000001436	Slc19a1	0.213707	1	1.01715	0.112832	1.23086	0.0331658		6.00061	6.66516	6.33018	6.40234	6.1723	6.29623	5.83312	6.44669	6.69776	7.07	7.21181	7.12268	8.6438	7.23545	6.2549
ENSMUSG00000025163	Cd7	-0.0678461	1	1.29717	0.025903	1.22932	0.0395116		3.80782	4.55444	4.05338	4.12358	5.1682	3.97462	4.88994	4.63265	4.54201	3.66572	5.06254	5.56424	5.58269	5.85907	5.46143
ENSMUSG00000051817	Sox12	-0.0394648	1	1.26382	0.0265687	1.22436	0.0338808		4.74779	4.55444	5.83119	5.67266	6.08563	5.89259	4.51158	5.82993	5.36672	5.37287	6.51261	6.38218	7.38989	6.59465	6.10044
ENSMUSG00000083773	Gm13394	0.269868	1	0.946274	0.0968014	1.21614	0.0185493		3.47847	3.92043	3.97846	4.54269	4.54488	4.24165	3.99728	4.35557	4.45715	4.70385	5.54545	4.90058	5.24571	4.95522	5.20763
ENSMUSG00000040268	Plekha1	0.203727	1	1.00355	0.000402551	1.20728	7.65831e-06		6.21007	6.56261	7.11304	6.26736	6.91761	7.01941	7.0093	6.68413	6.85529	6.74084	7.79611	7.79299	8.21349	7.53476	7.72392
ENSMUSG00000038776	Ephx1	-0.217356	1	1.4216	1.13314e-07	1.20425	1.26146e-05		12.416	12.0824	11.5673	11.9642	12.3386	12.3146	11.6856	12.0741	11.8857	11.2587	13.0997	13.7224	13.2735	13.2324	13.1135
ENSMUSG00000026303	Mlph	0.533913	1	0.666259	0.410523	1.20017	0.0417293		4.19316	4.71605	4.90912	3.81488	4.59594	4.83327	4.88994	4.73012	5.52102	4.54766	5.83647	5.90567	5.16772	5.85907	4.73417
ENSMUSG00000027690	Slc2a2	0.073798	1	1.12161	0.0634729	1.19541	0.039712		10.7653	10.6514	11.9048	11.1311	10.7889	10.4278	9.6111	10.9365	11.7995	11.9996	12.5836	12.2949	12.6472	12.1324	11.7923
ENSMUSG00000070729	Gm12966	0.0562608	1	1.13801	0.0166925	1.19427	0.0103951		4.58551	5.79518	5.41445	5.87192	5.74463	5.16857	4.97083	5.85176	5.6604	6.03353	7.06617	6.27418	6.31957	7.23545	6.37208
ENSMUSG00000008090	Fgfrl1	0.0547985	1	1.13488	0.00171523	1.18968	0.000756908		8.7997	9.14984	9.43664	9.47501	9.2029	8.80842	8.39851	9.38387	9.78839	9.60887	10.6644	10.181	10.0328	10.1138	10.8872
ENSMUSG00000020131	Pcsk4	0.53695	1	0.649037	0.166391	1.18599	0.000735202		5.79316	5.51666	5.29604	6.4585	5.89492	6.46234	5.54687	6.41772	6.4458	6.62836	6.99282	6.79553	6.84727	7.27194	7.0437
ENSMUSG00000036473	Tbc1d24	0.520453	1	0.664	0.203297	1.18445	0.00197146		6.26473	7.6958	8.04233	7.03995	7.48995	7.77636	7.90675	7.4637	7.96304	8.41054	8.46441	8.34277	8.67232	8.868	8.58956
ENSMUSG00000059327	Eda	-0.603036	1	1.78531	0.00046157	1.18228	0.0451404		4.40263	4.27199	5.09792	4.78157	4.95005	3.76446	2.89141	4.73012	4.41278	4.54766	5.97351	5.21289	5.98257	6.34351	5.44012
ENSMUSG00000021094	Dhrs7	0.055125	1	1.12625	0.00469731	1.18137	0.0023513		9.17629	9.34475	9.38682	9.91335	9.5146	8.97348	8.35396	9.65449	10.2042	9.83373	10.7583	10.7755	10.3776	10.4205	10.9208
ENSMUSG00000034993	Vat1	-0.240456	1	1.41798	1.07115e-05	1.17752	0.000517579		8.12107	7.48766	8.9938	8.38326	8.58857	8.03852	7.58569	7.967	8.4151	8.58142	9.67297	9.77334	9.52501	9.32406	9.50075
ENSMUSG00000026723	Trdmt1	0.15975	1	1.00759	0.0295818	1.16734	0.00726488		5.02611	5.4261	5.49729	5.26366	5.67509	4.59963	5.25548	5.85176	5.82184	5.75862	6.8577	6.35062	5.92051	6.19938	6.83909
ENSMUSG00000041135	Ripk2	0.441838	1	0.711197	0.040873	1.15304	6.27381e-05		5.86568	6.30752	6.71183	6.75608	6.51509	6.77464	7.33376	6.60925	7.04169	6.6763	7.74597	7.52733	7.21352	7.92682	7.55079
ENSMUSG00000022537	Tmem44	0.587011	1	0.557616	0.372573	1.14463	0.00788225		4.9614	4.92889	4.8682	5.13171	4.69294	5.25162	5.12017	5.173	5.24544	6.09126	5.68504	5.65316	5.92051	6.65115	5.94268
ENSMUSG00000038181	Chpf2	-0.0720731	1	1.20944	0.0295818	1.13736	0.0460931		6.26473	5.1712	7.12177	6.52576	7.04251	6.47967	5.78919	6.50294	6.47847	7.01886	7.80225	7.67479	8.34332	7.34227	6.79779
ENSMUSG00000026676	Ccdc3	0.393251	1	0.743157	0.192064	1.13641	0.0124501		4.74779	5.3786	5.60083	5.469	6.03102	5.66913	5.83312	5.48369	6.29504	5.95797	6.83389	6.10797	5.87216	6.99468	6.88713
ENSMUSG00000051579	Tceal8	0.230293	1	0.905086	0.00564281	1.13538	0.000140958		8.78575	8.86102	8.1401	9.04386	8.91944	8.9488	8.7589	9.35742	9.13849	8.74321	9.90343	10.1833	9.1791	9.76912	10.2664
ENSMUSG00000027999	Pla2g12a	0.416477	1	0.71873	0.176233	1.13521	0.00597957		7.58989	7.47643	6.76852	7.69448	7.78221	8.17242	8.32348	7.64958	7.62663	7.64299	8.04447	8.29106	9.47326	8.54916	8.24396
ENSMUSG00000040616	Tmem51	-0.204797	1	1.33674	0.00125091	1.13194	0.0107216		6.77824	6.68483	7.19805	7.11175	8.31526	6.82973	6.59004	7.63077	7.32521	7.15366	8.28291	8.25458	8.36095	8.53421	8.83588
ENSMUSG00000069939	Gm12070	0.341792	1	0.786789	0.040873	1.12858	0.000870011		4.49696	4.99339	4.78271	5.35526	5.1682	5.08045	5.18941	5.61709	5.34326	5.22599	6.30319	6.04364	5.87216	6.03924	5.89648
ENSMUSG00000031379	Pir	-0.00185372	1	1.1161	0.00114704	1.11425	0.00108531		8.75267	8.58572	7.56106	8.47801	8.36762	8.35252	8.56409	8.56752	8.6144	7.72277	9.35113	9.71671	8.8761	9.52641	9.86097
ENSMUSG00000048856	Slc25a47	0.479982	1	0.616692	0.275146	1.09667	0.00674753		12.551	13.1367	11.8722	13.2111	11.9704	12.78	13.4143	12.9376	13.3131	13.1357	13.0834	13.6063	14.2633	13.99	13.5345
ENSMUSG00000020810	Cygb	0.322629	1	0.774027	0.156658	1.09666	0.014685		5.08804	6.51946	7.12177	6.59003	7.0608	6.42705	6.84735	7.34563	7.05619	6.91079	7.6538	7.70422	7.33743	7.85647	7.92141
ENSMUSG00000078546	Zfp995	0.177398	1	0.904345	0.0102729	1.08174	0.00102112		6.06362	5.99741	5.97302	6.02854	5.35765	5.91823	6.14341	5.82993	6.38967	5.9734	6.74734	6.92259	6.35519	7.23545	7.28396
ENSMUSG00000022790	Igsf11	-0.24528	1	1.32672	0.000102801	1.08144	0.00309865		8.25534	8.59094	9.28168	8.13879	8.20034	7.99097	8.15196	8.03056	8.38095	8.85157	9.9732	9.92568	9.4987	9.07836	9.5046
ENSMUSG00000021336	Slc17a4	0.157256	1	0.919593	0.125485	1.07685	0.0492058		9.18694	9.66738	10.6882	10.3407	9.76799	9.25084	9.09743	10.2582	10.6808	10.8038	11.1748	11.0518	10.4617	11.2249	11.4232
ENSMUSG00000024525	Impa2	-0.027285	1	1.10212	0.00598768	1.07484	0.00796145		6.55521	5.55989	6.22066	6.43069	6.57993	5.94343	5.78919	6.75533	6.58229	6.09126	7.08646	6.99922	7.96718	7.15957	7.29587
ENSMUSG00000036292	Gramd1c	-0.272085	1	1.32971	1.41704e-08	1.05763	1.5028e-05		8.15763	8.20492	8.89286	8.56051	8.17956	8.07887	8.26052	8.06366	7.95533	8.4162	9.66456	9.45381	9.78761	9.21583	9.1614
ENSMUSG00000030244	Gys2	0.0257226	1	1.01449	1.21509e-06	1.04021	5.63284e-07		9.73874	9.58867	10.0118	9.51197	9.70252	9.39709	9.43696	9.80469	9.96973	10.0012	11.0206	10.846	10.7032	10.5073	10.6502
ENSMUSG00000000168	Dlat	0.0998139	1	0.93244	0.0342975	1.03225	0.0130125		8.67408	8.38999	9.57339	9.43707	9.24749	8.89169	8.67085	9.12853	9.62659	9.59522	10.833	9.74024	10.0319	9.78183	10.1233
ENSMUSG00000041827	Oasl1	0.0282658	1	0.999957	0.0138815	1.02822	0.01031		7.19891	6.5412	7.44063	7.35308	7.91883	7.01941	7.1549	7.90051	7.45671	7.22631	8.32621	8.65415	7.56235	8.53421	8.55528
ENSMUSG00000025498	Irf7	-0.00463536	1	1.03097	0.000122904	1.02633	0.000120227		10.2913	10.3403	10.2049	9.91586	10.8093	9.96926	10.2072	10.6602	10.4783	10.2739	10.8156	11.3496	11.3521	11.4704	11.7051
ENSMUSG00000027381	Bcl2l11	-0.158754	1	1.18236	0.0114888	1.02361	0.0408567		5.59412	5.68233	6.93627	6.11844	6.56719	5.44045	5.5987	5.87325	6.63153	6.60873	7.511	7.46484	7.05649	6.95034	7.24147
ENSMUSG00000039004	Bmp6	-0.489987	1	1.51042	5.90011e-05	1.02043	0.0180313		5.75549	6.05898	7.19805	6.48578	6.83501	5.89259	5.64873	6.34266	5.98228	6.45231	7.93125	7.64908	7.71181	6.99468	7.25983
ENSMUSG00000016487	Ppfibp1	-0.269888	1	1.27793	2.42851e-07	1.00805	0.000108742		8.55304	8.44291	9.29138	8.50826	8.63508	8.26028	8.03456	8.57738	8.45394	8.81564	9.77024	9.85715	9.87813	9.44884	9.61214
ENSMUSG00000058317	Ube2e2	0.00929702	1	0.987148	0.0040577	0.996445	0.0034424		8.62792	9.09945	8.01916	8.81832	8.05736	8.5084	8.39118	8.1187	8.89003	8.89274	9.70449	9.71361	9.21509	9.23444	9.85796
ENSMUSG00000085923	Gm12781	0.215452	1	0.778929	0.117005	0.994381	0.0223829		6.41727	7.25755	5.89369	6.91506	5.81096	6.97122	7.11985	6.76686	6.66975	6.18703	7.39378	7.60962	7.28914	7.85647	7.4584
ENSMUSG00000017868	Sgk2	0.589252	1	0.403899	0.601223	0.993151	0.0274375		8.89373	8.88672	9.23215	9.74574	9.94828	9.66855	9.1848	10.3482	10.1282	10.3244	10.3624	9.95221	10.981	10.5927	9.78058
ENSMUSG00000027890	Gstm4	-0.0834678	1	1.06881	6.46681e-05	0.985343	0.000295869		10.3093	10.3588	9.87004	10.5841	10.2764	10.1288	9.89639	10.3777	10.5614	9.99742	11.3659	11.5426	10.5559	11.2797	11.4637
ENSMUSG00000074807	Gm10762	0.00877268	1	0.976204	0.0195543	0.984976	0.0174923		6.81533	6.33266	6.44593	6.56466	6.1723	6.40907	6.5379	6.57029	6.27038	6.62836	6.82184	7.15958	8.09207	7.90374	6.72034
ENSMUSG00000026426	Arl8a	0.237487	1	0.747467	0.0102729	0.984954	0.000163339		6.88676	7.45368	7.41955	7.56616	8.00164	7.80414	7.33376	7.7748	7.928	7.8027	8.47599	8.45089	8.22637	8.53421	8.70351
ENSMUSG00000042419	Nfkbil1	0.451013	1	0.529161	0.437787	0.980174	0.0384824		5.59412	4.99339	5.83119	6.18653	6.22191	6.31566	5.31866	6.55707	6.11285	6.62836	6.72163	6.15744	7.01254	6.95034	6.91829
ENSMUSG00000007891	Ctsd	0.0368844	1	0.942267	5.88345e-06	0.979152	1.8844e-06		11.973	12.0642	11.7614	11.8215	12.0279	11.6067	11.9015	12.2495	12.1615	11.844	12.8877	13.0082	12.4992	12.8283	13.2392
ENSMUSG00000028104	Polr3gl	0.0773748	1	0.894098	0.000835625	0.971473	0.000178718		7.28074	6.85068	7.032	7.4806	7.0608	6.95891	7.17211	7.4778	6.96693	7.49044	8.14946	7.83921	8.06364	7.8803	8.48677
ENSMUSG00000059714	Flot1	0.0711317	1	0.898523	0.0123647	0.969654	0.00507379		8.28208	8.49396	7.89734	9.07788	9.19049	8.6181	8.9802	8.63199	9.02882	8.34086	9.39042	9.40982	9.60116	9.80691	9.89466
ENSMUSG00000038539	Atf5	-0.00506759	1	0.970376	0.00122913	0.965308	0.00120833		11.4583	11.8392	11.8412	12.7743	12.2593	12.1938	11.9397	12.3015	12.1755	11.8513	13.3236	13.2084	13.0273	12.7934	12.9441
ENSMUSG00000031360	Ctps2	0.0661132	1	0.89506	0.00209208	0.961173	0.000646876		7.78948	7.77131	7.54167	7.50747	7.87816	7.24897	7.70872	8.10967	7.94757	7.67165	8.60817	8.61926	8.10608	8.63571	9.11003
ENSMUSG00000031337	Mtm1	0.111292	1	0.849056	0.000167756	0.960348	1.08149e-05		7.81717	7.67628	7.85609	7.27703	7.41373	7.23883	7.73211	7.76907	7.88803	7.91085	8.49888	8.47792	8.73225	8.57859	8.53783
ENSMUSG00000036620	Mgat4b	-0.0211651	1	0.964632	0.000835625	0.943466	0.00107162		9.04972	9.01653	9.56061	9.58	9.5747	9.15701	8.59632	9.54825	9.65067	9.58646	10.6397	10.15	10.3187	10.1037	10.3221
ENSMUSG00000081534	Slc48a1	-0.00155952	1	0.933693	2.21283e-05	0.932133	2.08187e-05		10.0345	9.77219	9.86485	10.0046	10.0341	10.0086	9.97202	10.0066	9.88191	9.84741	10.4095	11.3335	10.7009	10.5927	11.1203
ENSMUSG00000021493	Pdlim7	-0.0174085	1	0.948615	0.00425933	0.931206	0.00525132		6.90408	5.79518	6.26862	6.38795	6.56719	6.71735	6.73604	6.05354	6.29504	6.18703	7.50347	7.12268	7.01254	7.59361	7.39335
ENSMUSG00000059434	Gckr	0.0902996	1	0.834552	0.000472445	0.924852	5.72076e-05		11.2816	11.2368	10.5077	11.2846	10.9423	10.7752	11.0199	11.3979	11.3903	11.1668	12.073	12.1584	11.7857	12.0282	11.9413
ENSMUSG00000025169	Ogfod3	0.181096	1	0.73367	0.0869877	0.914766	0.0166652		6.75933	5.64266	6.11969	6.00986	6.30097	6.70267	5.87576	6.44669	6.55192	6.14676	7.18383	6.83408	7.55216	6.85734	6.81445
ENSMUSG00000027997	Casp6	0.430745	1	0.483942	0.45128	0.914687	0.034745		8.02142	8.11356	7.74746	8.98533	8.91944	8.59443	8.38381	9.36692	9.19199	8.55858	9.00181	9.15814	9.75575	9.48037	9.25744
ENSMUSG00000030605	Mfge8	0.407976	1	0.506137	0.147435	0.914113	0.000450074		7.93138	7.87765	8.16566	8.1215	8.23296	7.91019	8.42746	8.85366	8.65068	8.3703	8.51019	9.05422	9.21993	9.14873	8.87215
ENSMUSG00000052566	Hook2	0.149616	1	0.756875	0.0951856	0.906492	0.0267554		7.39541	6.72337	8.15719	7.56616	7.35566	7.92924	6.86862	7.42055	7.76103	8.02634	8.76115	8.22006	8.387	8.40873	8.19708
ENSMUSG00000029233	Srd5a3	0.105503	1	0.796124	0.0477482	0.901626	0.0168421		7.81717	6.22933	7.16465	7.45322	7.55591	7.6822	7.27125	7.59887	7.32521	7.26445	8.02883	8.22006	8.59	8.32437	7.84238
ENSMUSG00000024892	Pcx	-0.0873072	1	0.988201	1.98291e-05	0.900894	0.000138731		11.8303	11.8337	12.5759	12.2086	11.8941	11.6499	11.8912	12.1014	12.3452	11.9804	13.1906	13.1387	12.846	12.9346	12.8512
ENSMUSG00000062545	Tlr12	-0.638379	1	1.53885	1.13574e-05	0.900472	0.0349722		6.68111	6.56261	7.56746	7.02142	6.48831	6.04005	6.10809	5.64235	6.85529	6.56864	8.10042	7.80468	7.45701	7.67761	7.89815
ENSMUSG00000036840	Siah1a	0.366872	1	0.531536	0.196521	0.898408	0.00410261		6.18195	6.72337	6.67672	7.08524	6.15538	6.98342	7.06564	7.06653	7.07767	6.59881	7.36084	7.31482	7.76575	7.73102	7.21661
ENSMUSG00000026547	Tagln2	0.359512	1	0.535992	0.225537	0.895504	0.00669239		7.45538	8.15645	8.03773	8.36133	8.78838	8.44365	8.57707	8.86443	8.66258	8.30166	8.7643	9.42126	8.84094	9.10894	9.31711
ENSMUSG00000069805	Fbp1	0.0440667	1	0.837065	0.0124934	0.881131	0.00684639		14.3745	14.255	13.5299	14.179	14.2719	13.777	13.907	14.8463	14.3698	13.7458	15.1672	15.0626	14.705	15.0732	15.1073
ENSMUSG00000021135	Slc10a1	0.0355379	1	0.845582	0.0432514	0.88112	0.0305602		12.2315	12.0481	12.8615	12.9742	12.3682	12.2205	11.7138	12.4499	13.0448	13.0333	13.8781	13.3549	13.2401	13.2387	13.2925
ENSMUSG00000036890	Gtdc1	0.0446547	1	0.836447	0.0214427	0.881102	0.0126557		6.23766	7.54258	6.88591	7.15488	7.17435	6.86971	6.82576	7.43507	7.20674	7.07	8.14463	7.7969	7.53673	7.73102	8.25315
ENSMUSG00000046032	Snx12	0.403101	1	0.474282	0.432763	0.877383	0.0338941		6.77824	6.7609	7.9956	7.86	7.85738	7.4203	7.83293	8.21444	8.17716	7.98125	8.34318	8.59702	8.55979	7.97188	8.51507
ENSMUSG00000024661	Fth1	0.101362	1	0.772545	0.0781824	0.873907	0.0319125		15.5782	15.4499	13.8535	15.0787	14.6417	15.2902	15.4064	15.1978	15.0757	14.6271	15.6445	15.9412	15.8907	16.0321	16.0348
ENSMUSG00000042485	Mustn1	0.708831	1	0.162629	0.870084	0.87146	0.0453726		6.23766	7.24436	6.17106	6.92506	6.44719	7.29864	7.97697	7.30666	7.14704	6.80263	7.28386	7.34717	7.60243	8.01557	7.23529
ENSMUSG00000021814	Anxa7	0.00081387	1	0.851523	0.00436699	0.852337	0.00417985		11.0648	10.9836	10.1987	10.5555	10.5468	10.4826	10.7787	10.7333	11.057	10.3689	11.4825	11.8156	10.9753	11.637	11.7212
ENSMUSG00000021134	Srsf5	0.337623	1	0.512206	0.358938	0.84983	0.0368874		8.93223	9.03962	9.49828	10.5619	9.92225	10.0411	9.71161	10.1632	10.0453	10.2716	10.7051	10.5892	10.5591	10.5599	10.4206
ENSMUSG00000022437	Samm50	0.140924	1	0.707773	1.02585e-05	0.848698	4.08394e-08		10.3077	10.5451	10.2494	10.227	10.3188	10.2499	10.2114	10.6353	10.574	10.6285	11.3487	11.1286	11.1349	11.0935	11.1762
ENSMUSG00000041132	N4bp2l1	0.0858125	1	0.762226	0.0815919	0.848038	0.0384984		9.69712	9.89334	9.81727	10.3592	9.88296	9.53194	9.11978	10.4366	10.2459	10.3892	10.1559	10.5762	11.0925	11.0389	10.915
ENSMUSG00000035273	Hpse	0.0853779	1	0.759635	0.034046	0.845013	0.0126206		6.85149	7.54258	7.33198	6.92506	6.59256	6.95891	7.58569	7.13931	7.10582	7.0039	7.36914	8.12066	7.75245	8.23478	7.98166
ENSMUSG00000021619	Atg10	0.193972	1	0.643982	0.137801	0.837953	0.0258767		6.85149	7.04578	5.78797	6.87435	6.66609	6.42705	7.17211	7.00943	6.96693	6.75877	7.40997	7.40464	7.14733	7.80759	7.7458
ENSMUSG00000016256	Ctsz	0.084196	1	0.75169	0.0144877	0.835886	0.00423029		10.8944	10.8935	11.426	11.5696	11.9396	11.4268	11.292	11.6072	11.6076	11.4713	12.1094	12.3431	12.6005	12.0599	11.978
ENSMUSG00000021687	Scamp1	0.0307969	1	0.799289	6.82829e-06	0.830086	2.3426e-06		8.85863	9.26535	9.52978	9.12419	9.27125	9.15162	9.2307	9.30499	9.33113	9.2661	10.1643	9.75638	10.1113	10.1138	10.098
ENSMUSG00000024580	Grpel2	0.425877	1	0.403151	0.495224	0.829028	0.0299404		8.96561	9.60682	9.36124	9.91837	9.32142	9.51313	9.29494	9.97343	10.2554	10.1864	9.89914	9.96529	10.7226	10.6318	10.054
ENSMUSG00000031299	Pdha1	-0.0110389	1	0.83973	6.90116e-06	0.828692	9.07061e-06		10.4442	10.7538	10.6366	10.4684	10.0852	10.4099	10.3615	10.2582	10.5702	10.7578	11.3628	11.4414	11.2837	11.1631	11.334
ENSMUSG00000021069	Pygl	-0.0286067	1	0.853931	0.0318423	0.825325	0.0400444		12.0764	11.9259	12.7824	12.0101	12.053	11.9287	11.6087	11.9679	12.6962	12.4247	13.5595	13.0727	12.4173	12.7309	13.1187
ENSMUSG00000091337	Eid1	0.166915	1	0.655103	0.0544182	0.822019	0.00736386		6.4412	6.56261	6.64073	6.87435	7.08781	6.59547	6.39864	7.40587	6.84698	7.02627	7.54804	7.44006	7.50537	7.44172	7.75013
ENSMUSG00000017713	Tha1	0.0150157	1	0.804228	0.0325739	0.819244	0.0276697		6.31739	6.45222	5.76586	6.75608	6.62979	6.68783	5.74387	6.68413	6.61204	6.18703	7.27505	7.36833	7.18741	6.75793	7.30769
ENSMUSG00000052151	Plpp2	0.0702826	1	0.741146	0.0599911	0.811429	0.0302725		8.40882	8.55934	8.60605	9.15	9.18841	8.54178	8.71848	9.39877	8.96686	8.65265	9.04132	9.71154	10.1216	9.6632	9.37301
ENSMUSG00000069565	Dazap1	0.149467	1	0.655333	0.0523271	0.8048	0.00829609		8.35945	8.17742	8.81426	8.83433	8.93935	8.7596	8.53778	8.96045	8.93388	8.7919	9.90057	9.40855	8.98053	9.08863	9.67735
ENSMUSG00000040451	Sgms1	0.0841166	1	0.71657	0.0112262	0.800687	0.00291844		7.70306	7.96065	8.64593	8.01785	7.87299	7.89736	8.23618	8.03534	8.09177	8.49048	8.84094	8.77399	9.10082	8.81952	8.80287
ENSMUSG00000018339	Gpx3	0.0593461	1	0.741324	0.0771886	0.80067	0.0460525		6.66088	7.78959	6.84432	7.19676	6.40486	7.30837	7.2552	6.98001	6.92804	7.08428	7.46524	7.61406	8.01251	8.23478	7.80535
ENSMUSG00000073411	H2-D1	0.146372	1	0.652801	0.0251402	0.799174	0.00242342		13.0093	13.3227	13.4764	13.4298	14.0237	13.3922	13.6069	13.8358	13.8023	13.501	13.9014	14.563	14.3041	14.3194	14.2881
ENSMUSG00000032294	Pkm	0.0612541	1	0.735339	0.0482655	0.796593	0.0258767		8.30833	8.25181	8.56823	8.0996	9.21928	8.12915	8.73594	8.8153	8.75657	8.51442	8.97757	9.46613	9.09381	9.34133	9.7033
ENSMUSG00000025232	Hexa	-0.133409	1	0.926286	7.78974e-05	0.792877	0.00120798		9.75076	9.93704	10.0153	9.69988	10.4355	9.63027	9.48938	10.1923	9.99816	9.87335	10.564	10.7394	10.9159	10.697	10.9611
ENSMUSG00000025795	Rassf3	0.142039	1	0.649251	0.0654293	0.79129	0.0124501		10.6481	10.4987	10.3522	9.53989	9.92725	10.6021	10.5361	10.2397	10.0917	10.4106	11.344	10.6439	11.1984	10.8284	11.0499
ENSMUSG00000017664	Slc35c2	0.160715	1	0.628962	0.0463777	0.789677	0.00507379		7.9398	8.08425	8.55217	8.31265	8.86584	8.67938	8.29235	8.55427	8.52081	8.67406	9.46205	9.0656	9.08146	8.74359	9.38282
ENSMUSG00000030189	Ybx3	0.114914	1	0.673176	0.0295827	0.78809	0.00572734		9.32193	9.16742	9.68951	9.41063	9.50795	9.15432	9.18904	9.61516	9.78839	9.82738	9.86578	10.0206	10.7203	10.1873	10.1283
ENSMUSG00000038007	Acer2	0.0642804	1	0.721503	0.0702174	0.785784	0.0385968		7.21287	8.09898	8.18244	6.96438	7.54945	8.07887	7.49287	7.84175	7.41232	7.78094	8.63252	8.2403	8.51324	8.21617	8.58956
ENSMUSG00000029513	Prkab1	0.250122	1	0.53203	0.217332	0.782152	0.0220116		8.172	7.6958	8.48271	8.744	8.96871	8.4612	8.39118	9.18549	8.78297	8.67642	9.17995	9.21328	9.29827	9.21583	9.3702
ENSMUSG00000078495	Zfp984	-0.322548	1	1.10396	0.000405599	0.781409	0.0291201		6.85149	7.11988	6.33018	6.48578	6.82434	6.08603	6.42759	6.44669	6.55192	6.57877	7.22101	7.33109	7.21998	7.40932	8.09168
ENSMUSG00000042705	Commd10	-0.165252	1	0.946125	0.00114704	0.780874	0.0130125		8.28208	8.34126	7.60531	7.95579	7.70872	7.72643	7.59848	7.98192	8.06335	7.76772	8.84392	8.66274	8.14051	8.96034	9.11003
ENSMUSG00000121093	NA	0.079424	1	0.682552	0.0960866	0.761976	0.0468301		7.73244	7.85179	7.64823	8.30117	8.02977	7.96659	7.63617	8.78727	7.42913	7.81988	8.6256	8.69451	8.67937	8.91491	8.50741
ENSMUSG00000034667	Xpot	0.0666242	1	0.693324	0.0111765	0.759948	0.00366843		10.1054	9.93293	10.6035	10.1331	9.98944	10.1998	9.95721	9.83924	10.4891	10.5701	11.0775	11.0002	10.7871	10.6493	11.0868
ENSMUSG00000029432	Nipsnap2	0.0408901	1	0.711346	0.067389	0.752236	0.0453726		8.75267	9.04724	7.83501	8.3278	8.08443	8.43479	8.92544	8.43285	8.36939	8.33191	9.00448	8.97364	9.05463	9.67005	9.29947
ENSMUSG00000030695	Aldoa	0.018928	1	0.727652	0.000259241	0.74658	0.000140456		10.6924	10.2818	10.1622	10.4082	10.6873	10.3882	10.7272	10.4276	10.5959	10.2167	11.0939	11.3265	11.3816	11.0416	11.1526
ENSMUSG00000019478	Rab4a	0.296244	1	0.449128	0.274695	0.745373	0.0146749		8.17913	8.73936	8.00507	8.72981	8.45319	9.09652	8.73014	8.18896	8.85315	8.70443	9.208	9.44262	8.8262	9.10894	9.28011
ENSMUSG00000021552	Gkap1	0.167181	1	0.571629	0.178303	0.738809	0.0423838		8.172	7.91975	7.24675	7.80691	7.5167	7.77636	7.73211	7.97199	8.08472	8.02263	7.95902	8.05691	8.99378	8.69066	8.51507
ENSMUSG00000014245	Pigl	0.361028	1	0.372144	0.433389	0.733172	0.0230875		5.86568	5.9331	6.17106	6.29847	5.91516	6.08603	6.33894	6.35799	6.27038	6.79396	6.99282	6.6902	6.62211	7.0377	6.46997
ENSMUSG00000032409	Atr	-0.420855	1	1.15024	7.42892e-05	0.729383	0.0341858		6.64036	6.05898	6.96566	6.11844	6.56719	6.27654	5.99659	5.82993	6.38967	5.98867	7.18383	7.26491	7.15409	7.56448	6.96381
ENSMUSG00000021477	Ctsl	0.254098	1	0.473133	0.0892946	0.727231	0.00110295		12.7161	13.0058	12.6455	13.1105	13.2178	12.9023	13.2183	13.5006	13.3879	12.9452	13.828	13.8559	13.5395	13.6335	13.5237
ENSMUSG00000024962	Vegfb	0.443304	1	0.283232	0.649317	0.726537	0.0433407		7.73244	7.6565	7.09542	8.11278	8.28446	8.43479	7.57279	8.35859	8.31013	8.48242	8.42113	8.55148	8.66761	8.62164	8.48677
ENSMUSG00000027613	Eif6	0.375985	1	0.347958	0.500726	0.723943	0.0294628		9.09189	9.11765	8.62152	9.43533	9.51956	9.64954	10.0392	9.4551	9.14359	9.38915	9.77494	10.2201	10.1182	9.56368	9.75707
ENSMUSG00000029777	Gars	0.00622137	1	0.717076	0.000178331	0.723297	0.000137924		9.73874	9.5328	9.6703	9.32258	9.49623	9.33179	9.63301	9.45688	9.65306	9.71252	10.4105	10.5075	10.1337	9.9147	10.3243
ENSMUSG00000075053	Vdac3-ps1	0.149253	1	0.569692	0.145465	0.718946	0.035743		8.05282	7.43057	6.87563	7.55976	7.63128	7.65957	7.76651	7.79183	7.68843	7.58891	7.88566	8.20837	8.26121	8.80714	8.0571
ENSMUSG00000028423	Nfx1	0.0942525	1	0.619679	0.00833428	0.713931	0.00112609		9.0767	9.14275	9.62956	9.11329	9.08944	9.1597	9.3677	8.97544	9.44431	9.58018	9.88038	9.77037	10.092	10.0782	9.85494
ENSMUSG00000028089	Chd1l	0.238171	1	0.474898	0.132525	0.713069	0.00542154		7.03563	7.37113	7.16465	7.40402	7.76558	7.91019	7.57279	7.36851	7.62176	7.51701	8.16385	8.19659	7.7569	8.05799	8.15191
ENSMUSG00000070462	Tlnrd1	0.0231299	1	0.687692	0.0348559	0.710822	0.0260854		6.98769	7.44217	7.8028	7.55333	7.9969	7.44697	7.40827	7.6558	7.92009	7.61374	8.30473	8.4657	7.85139	8.25315	8.5328
ENSMUSG00000029810	Tmem176b	0.124796	1	0.581928	0.0496574	0.706725	0.00856003		11.259	11.6161	11.2244	11.4043	11.8654	11.3734	11.8145	11.9972	11.555	11.2155	12.1174	12.4212	12.0254	12.3782	12.008
ENSMUSG00000020232	Hmg20b	0.0921726	1	0.610061	0.0479088	0.702234	0.0142294		9.10693	9.31035	8.3773	9.48687	9.06473	9.39936	9.11978	9.16603	9.3356	8.964	9.63387	9.58277	9.88221	9.92046	10.0013
ENSMUSG00000060459	Kng2	0.202108	1	0.491429	0.2049	0.693536	0.0274375		11.8605	12.0033	11.9925	12.1745	12.331	11.6248	12.0921	12.677	12.4884	12.319	12.4612	12.6798	13.0364	13.0959	12.4765
ENSMUSG00000057346	Apol9a	0.0713257	1	0.620119	0.0921535	0.691445	0.0442818		9.98852	10.2005	10.1821	10.335	10.4197	9.87909	10.3577	10.8251	10.2601	10.005	10.3582	11.1414	10.8539	11.3813	10.6732
ENSMUSG00000024197	Plin3	-0.0419619	1	0.731828	0.00284421	0.689866	0.00586092		9.92843	9.88486	9.29332	9.58947	9.70106	9.2808	9.38256	9.92665	9.90512	9.64425	10.5068	10.5492	10.2944	10.1138	10.3938
ENSMUSG00000061838	Suclg2	0.100284	1	0.587009	0.00443475	0.687293	0.000360145		12.0338	12.0567	12.1016	12.0699	11.8976	11.7993	11.7861	12.3029	12.3361	12.3276	12.8415	12.8899	12.6249	12.6638	12.5516
ENSMUSG00000028878	Fam76a	0.0615861	1	0.609047	0.00562472	0.670633	0.00143205		8.28208	8.07683	8.17407	8.27404	8.53724	8.32881	7.97697	8.17604	8.50504	8.59395	8.84987	8.84365	8.91242	8.9264	9.15488
ENSMUSG00000057858	Fam204a	0.348798	1	0.310401	0.543075	0.659199	0.0492245		5.59412	6.28192	6.10215	5.95235	5.99343	6.64239	6.39864	6.43228	6.20682	5.94237	6.59988	6.73977	6.81352	6.27324	6.53172
ENSMUSG00000032388	Spg21	0.103075	1	0.555751	0.111966	0.658826	0.0379989		8.93644	9.19853	8.35155	9.15213	9.2614	8.92053	9.29887	9.50242	8.88801	8.86198	9.68466	9.32034	9.74907	9.63546	9.89466
ENSMUSG00000028189	Ctbs	0.0625099	1	0.591754	0.089889	0.654264	0.0460931		7.60055	7.91143	7.88201	7.98477	7.85738	7.45576	7.90675	8.17604	8.05254	7.88252	8.01831	8.5607	8.21672	9.09882	8.46055
ENSMUSG00000014353	Tmem87b	-0.270401	1	0.920947	0.000257141	0.650546	0.0246691		7.9565	7.78048	8.5746	7.84428	8.11539	7.75517	7.39367	7.69857	8.02332	8.09143	8.69662	8.8073	8.67467	8.51911	8.89582
ENSMUSG00000034616	Ssh3	0.150046	1	0.489734	0.1578	0.63978	0.0314042		7.00385	7.16258	7.56746	7.54037	7.62515	7.29864	7.37892	7.8308	7.80032	7.34971	7.99166	7.76134	8.1234	8.37558	7.93671
ENSMUSG00000032114	Slc37a4	0.230256	1	0.408557	0.297682	0.638813	0.031861		11.5832	11.2979	10.6645	11.0534	10.6822	11.1809	11.4091	10.9282	11.6012	11.4352	11.7307	11.8247	11.7643	11.5561	11.7926
ENSMUSG00000032366	Tpm1	-0.0253351	1	0.657455	0.00562472	0.63212	0.00865687		10.0087	9.90176	9.48988	9.45616	9.68788	9.63607	9.70276	9.75345	9.76541	9.6285	9.95124	10.5756	10.1234	10.3497	10.6456
ENSMUSG00000023307	Marchf5	0.135063	1	0.492994	0.0497278	0.628057	0.00485708		10.9806	10.8754	10.5382	10.5897	10.1939	10.8201	11.0259	10.5914	10.8227	10.6806	11.1647	11.305	11.2875	11.2015	11.4548
ENSMUSG00000057531	Dtnbp1	0.166098	1	0.444139	0.215092	0.610236	0.0379989		9.8412	9.4605	8.70522	9.36727	9.19464	9.54641	9.6423	9.53819	9.5103	9.36595	9.74813	9.96529	10.2223	10.031	9.80996
ENSMUSG00000014470	Rnf166	-0.153078	1	0.75704	0.00167478	0.603962	0.0228732		7.56832	7.60583	7.78642	8.28185	8.03902	7.83813	7.72046	7.49176	7.86351	7.74542	8.36825	8.38492	8.78979	8.40873	8.40663
ENSMUSG00000015837	Sqstm1	0.171715	1	0.413133	0.193934	0.584848	0.023194		12.0826	12.1369	12.5344	12.5861	12.6841	12.3058	12.6464	12.7568	12.6881	12.548	13.2158	13.299	12.7376	12.9188	12.7898
ENSMUSG00000036402	Gng12	0.0995765	1	0.484435	0.0398008	0.584012	0.00638587		9.16556	9.46903	9.85179	9.71869	9.3699	9.71685	9.33751	9.61516	9.6849	9.7799	10.2578	10.1082	10.1008	9.9933	10.1141
ENSMUSG00000035354	Uvrag	-0.118913	1	0.702326	0.00437283	0.583413	0.0294644		8.71881	8.53787	9.3594	8.61404	8.86844	8.95191	8.87904	8.46152	8.55694	8.78097	9.46593	9.39314	9.49205	9.28888	9.49946
ENSMUSG00000029328	Hnrnpdl	0.0344923	1	0.539639	0.0398008	0.574132	0.0232722		9.31548	9.08472	8.54894	9.14359	9.07601	8.78072	8.87904	9.17255	9.37082	9.14185	9.4207	9.64805	9.71863	9.62139	9.68982
ENSMUSG00000034867	Ankrd27	-0.0829096	1	0.651768	0.0019339	0.568858	0.0106116		8.42091	8.17742	8.77052	8.46092	8.72384	8.46556	8.21143	8.30818	8.66021	8.53277	9.29775	8.98225	9.03279	8.9935	9.13013
ENSMUSG00000032435	Dync1li1	0.166558	1	0.39539	0.17609	0.561948	0.0187309		7.62165	7.94443	7.9571	8.0318	8.07096	8.0902	8.02512	8.04957	8.36357	7.93075	8.33472	8.21715	8.79196	8.56395	8.49713
ENSMUSG00000029571	Tmem106b	-0.144603	1	0.701064	0.00572773	0.556461	0.0492882		12.0015	12.2661	12.4658	12.011	11.7752	11.7797	11.6546	11.7546	12.2455	12.3248	12.5699	12.7673	12.8614	12.6681	12.5029
ENSMUSG00000006024	Napa	0.156315	1	0.393207	0.120858	0.549522	0.00946603		9.93054	9.98342	9.87908	10.4303	10.1454	10.4008	10.1034	10.2188	10.2212	10.2614	10.894	10.5411	10.7192	10.3369	10.6174
ENSMUSG00000037062	Sh3glb1	0.109913	1	0.431173	0.0132553	0.541086	0.000587363		10.096	10.0031	10.3807	10.2361	10.2124	10.2257	10.3652	10.1511	10.3334	10.4205	10.701	10.5422	10.9356	10.6869	10.7634
ENSMUSG00000067367	Lyar	0.181544	1	0.355462	0.282973	0.537006	0.0386884		7.61114	7.03049	7.02271	6.91506	7.41373	7.44697	7.39367	7.29874	7.43468	7.39625	7.6874	7.72488	7.9283	7.73102	7.61876
ENSMUSG00000020263	Appl2	-0.0454722	1	0.580675	0.0183598	0.535203	0.0364116		7.4197	7.3952	7.91754	7.62869	7.39223	7.49036	7.20592	7.39104	7.70693	7.72277	8.23828	8.12378	8.10956	8.01557	7.9631
ENSMUSG00000026342	Slc35f5	0.0652592	1	0.466857	0.00683053	0.532117	0.00103056		10.0579	10.0979	9.99527	9.83464	9.90084	9.93669	9.98912	10.0568	10.1005	10.1255	10.3728	10.652	10.2239	10.5927	10.6635
ENSMUSG00000031446	Cul4a	-0.0306401	1	0.543927	0.00854334	0.513287	0.0151265		10.7724	10.6663	11.0323	10.7571	10.6394	10.6344	10.5803	10.5156	10.9368	11.0087	11.4129	11.3325	11.2979	11.0014	11.3732
ENSMUSG00000020111	Micu1	-0.0587944	1	0.570095	0.000141291	0.511301	0.000924371		9.44537	9.17439	9.14918	9.23083	9.28298	9.09089	9.28707	9.30894	9.06332	9.24241	9.80126	9.93013	9.71749	9.5563	9.77101
ENSMUSG00000028811	Yars	0.12068	1	0.387294	0.176228	0.507974	0.0368874		8.40882	8.62187	8.70522	8.47461	8.76626	8.6943	8.69486	8.71767	8.67672	8.82204	9.45036	9.31626	8.94005	8.70408	8.94204
ENSMUSG00000001794	Capns1	0.135861	1	0.369401	0.156658	0.505262	0.0197106		9.97014	10.0794	9.82129	10.3028	10.4624	10.2231	10.2903	10.4572	10.301	10.1169	10.6644	10.7621	10.7849	10.4724	10.5293
ENSMUSG00000028646	Rragc	-0.146738	1	0.641805	0.000283593	0.495067	0.011298		10.1054	9.77678	9.48142	9.61286	9.66714	9.65145	9.6423	9.64983	9.4235	9.60516	10.1133	10.1508	10.2581	10.2663	10.375
ENSMUSG00000044252	Osbpl1a	0.42478	0.95366	0.0562586	0.909701	0.481039	0.00997542		10.2014	10.4507	10.1376	10.5675	10.2052	10.6593	10.9642	10.6501	10.8364	10.5902	10.7255	10.6814	10.8493	10.9572	10.7926
ENSMUSG00000056820	Tsnax	0.0563097	1	0.385323	0.0104453	0.441633	0.00182696		9.27278	9.16392	9.03828	9.33388	9.19257	9.31499	9.11978	9.16603	9.27491	9.38915	9.6527	9.60746	9.59744	9.63546	9.71444
ENSMUSG00000001127	Araf	0.140561	1	0.297631	0.224591	0.438192	0.023888		9.63883	9.44039	9.64932	9.96758	9.72132	9.79852	9.71455	9.91763	9.85728	9.87438	10.2054	10.3475	9.97194	10.0678	10.0265
ENSMUSG00000020029	Nudt4	-0.0137803	1	0.447473	0.0334534	0.433692	0.0408567		11.8977	12.1176	12.1411	11.8667	11.6767	11.7837	11.8517	11.7963	12.078	12.1318	12.431	12.5009	12.3542	12.1174	12.4751
ENSMUSG00000009630	Ppp2cb	0.25078	1	0.173253	0.606141	0.424033	0.0315265		8.96973	9.30083	9.03597	9.14359	9.20906	9.53816	9.50644	9.27098	9.35625	9.244	9.57765	9.44512	9.80488	9.36686	9.52625
ENSMUSG00000028793	Rnf19b	0.195441	1	0.208588	0.493239	0.404029	0.0460931		9.50901	9.35092	9.66732	9.41595	9.59367	9.64762	9.83559	9.65449	9.72968	9.66697	9.79819	9.63283	9.88119	10.1088	10.1225
ENSMUSG00000028792	Ak2	0.0628964	1	0.340897	0.120142	0.403793	0.0419933		11.8252	11.6854	11.3076	11.5799	11.3716	11.6844	11.5383	11.6192	11.7049	11.5899	12.0695	11.7609	12.094	11.8825	12.0107
ENSMUSG00000029617	Ccz1	0.0754668	1	0.326767	0.108658	0.402234	0.0269985		9.17272	9.08472	9.08367	9.05756	9.17588	9.36014	9.23888	8.97544	9.04708	9.30016	9.58301	9.3419	9.59992	9.39195	9.61452
ENSMUSG00000024091	Vapa	0.181126	1	0.186573	0.389759	0.367698	0.0116198		10.0305	9.98541	10.0884	10.0163	9.97625	10.2637	10.2443	10.0427	10.0767	10.3542	10.4084	10.517	10.3374	10.2798	10.3623
ENSMUSG00000021248	Tmed10	0.0803738	1	0.24714	0.101917	0.327514	0.011683		11.1177	11.2218	11.1166	11.0182	10.986	11.0514	11.2531	11.2279	11.0922	11.2352	11.4308	11.5034	11.3916	11.3497	11.4161
ENSMUSG00000018659	Pnpo	-0.0506919	1	-0.331501	0.117171	-0.382193	0.0492058		11.2964	11.1669	11.3989	11.4603	11.2394	11.3015	11.1763	11.4058	11.2479	11.1852	10.9365	11.2246	10.9014	10.8647	10.6897
ENSMUSG00000002393	Nr2f6	-0.142762	1	-0.298344	0.254997	-0.441106	0.0322363		10.7617	10.8408	10.892	10.981	10.7916	10.6237	10.6602	10.8119	10.6495	10.8082	10.5961	10.385	10.6652	9.97681	10.3243
ENSMUSG00000008305	Tle1	0.0479232	1	-0.495621	0.005809	-0.447698	0.0170481		10.0107	10.197	10.5226	10.2097	10.2547	10.2587	10.4003	10.2925	10.2356	10.2986	9.68799	9.66633	10.019	9.92046	9.70665
ENSMUSG00000032342	Mto1	-0.000931997	1	-0.463738	0.0497278	-0.46467	0.0498525		7.90581	7.77131	7.59907	7.9312	8.07995	7.84483	7.73211	7.96199	7.96304	7.79837	7.48066	7.34183	7.28914	7.75699	7.30179
ENSMUSG00000053644	Aldh7a1	0.0492672	1	-0.539488	0.0198041	-0.490221	0.0423092		12.4488	12.0453	12.2959	12.1973	12.3703	12.1869	12.2448	12.4488	12.4694	12.2642	12.0803	12.0529	11.4252	11.6767	11.5882
ENSMUSG00000035575	Utp6	-0.221996	1	-0.277694	0.422259	-0.49969	0.0367682		9.18694	8.93267	9.22	8.50826	8.85278	8.80154	8.7815	8.72656	8.59219	8.79624	8.53254	8.59253	8.43495	8.47284	8.28039
ENSMUSG00000004558	Ndrg2	-0.0260914	1	-0.493047	0.0567275	-0.519138	0.0386572		14.7173	14.4872	14.6046	14.6478	14.2912	14.169	14.3908	14.6006	14.6954	14.7255	13.8522	14.0937	14.2381	14.2551	13.664
ENSMUSG00000032253	Phip	-0.258805	1	-0.280212	0.494275	-0.539017	0.0472592		7.4902	7.59548	7.50877	7.15488	7.44192	7.16577	7.31839	7.04775	7.10582	7.30771	7.14567	6.6733	7.16751	6.70553	6.74662
ENSMUSG00000017376	Nlk	-0.166368	1	-0.374702	0.277304	-0.54107	0.047973		7.808	7.72458	7.6722	7.53385	7.49669	7.50736	7.58569	7.36851	7.50507	7.46337	7.38561	6.99242	6.64147	7.12008	7.35401
ENSMUSG00000039783	Kmo	-0.00282532	1	-0.542959	0.047803	-0.545784	0.0453916		12.5441	12.5081	12.2789	12.0063	11.718	12.2866	12.5054	12.0706	12.0891	12.2084	11.6939	11.9326	11.6811	11.637	11.5115
ENSMUSG00000027495	Fam210b	-0.0685705	1	-0.486025	0.0436971	-0.554595	0.0132328		11.6938	11.6452	11.7648	11.854	11.1125	11.7425	11.666	11.5141	11.3374	11.5451	11.1437	11.2034	11.1375	11.0416	10.8574
ENSMUSG00000045658	Pid1	6.39851e-05	1	-0.566887	0.0208983	-0.566823	0.0199411		11.0552	11.231	11.357	11.3101	11.1185	11.2626	11.6736	11.1168	10.9161	11.004	10.5576	10.9502	10.6676	10.545	10.4909
ENSMUSG00000005823	Gpr108	0.021649	1	-0.591102	0.0259075	-0.569453	0.034466		8.57483	8.05433	8.79801	8.92432	8.35656	8.68312	8.71261	8.44367	8.54671	8.60142	7.96452	8.03059	8.07793	8.21617	7.80951
ENSMUSG00000025209	Twnk	-0.188013	1	-0.385702	0.196393	-0.573715	0.0146749		8.68414	8.2844	9.03366	8.84753	8.67125	8.43922	8.33116	8.62884	8.72516	8.53537	8.02883	8.22587	8.2891	8.23478	8.02166
ENSMUSG00000032434	Cmtm6	0.127526	1	-0.709677	0.00328542	-0.58215	0.0274375		11.0773	10.7872	10.9877	10.7807	10.7978	11.4659	11.027	10.7178	10.6021	11.1173	10.4945	10.4024	10.3834	10.1238	10.0955
ENSMUSG00000026179	Pnkd	-0.211837	1	-0.371513	0.262189	-0.58335	0.0208109		10.4248	10.3921	11.0114	10.9501	10.691	10.7442	10.2923	10.6579	10.3311	10.4497	10.2193	10.1531	10.3624	9.87966	10.0004
ENSMUSG00000047797	Gjb1	0.0443462	1	-0.631254	0.004016	-0.586908	0.00925254		14.1483	14.1208	13.6256	14.0276	13.6459	13.7495	14.0755	14.0366	13.9823	14.0133	13.4752	13.6063	13.0248	13.333	13.2148
ENSMUSG00000022214	Dcaf11	-0.063191	1	-0.523796	0.000685515	-0.586987	6.87692e-05		12.7595	12.7461	12.6521	12.6536	12.5429	12.6175	12.7773	12.6743	12.4464	12.5107	11.8867	12.1544	12.2703	12.1655	11.9181
ENSMUSG00000029695	Aass	0.0887085	1	-0.688703	0.00670823	-0.599994	0.0262867		11.8404	11.8512	11.9703	11.6373	11.8481	11.4463	11.983	12.3626	11.9272	11.7325	11.1972	11.0078	11.334	11.5672	10.9957
ENSMUSG00000041975	Mettl8	-0.25591	1	-0.365152	0.329228	-0.621062	0.0211502		7.5242	7.84307	7.30923	7.54037	7.52989	7.31804	7.42272	7.37606	7.40667	6.98118	7.03519	6.58565	7.01254	6.80849	7.19132
ENSMUSG00000028076	Cd1d1	-0.131415	1	-0.489712	0.0501481	-0.621128	0.00511265		12.5106	12.6717	12.3269	12.737	12.1608	12.2023	12.3426	12.2895	12.5943	12.3683	11.9003	12.229	11.6293	11.7219	11.8209
ENSMUSG00000050229	Pigm	-0.157769	1	-0.465631	0.200752	-0.623401	0.0395947		8.09113	8.05433	7.76985	7.92623	7.5878	7.79032	8.20308	7.27471	7.48913	7.81131	7.30132	7.32569	7.31348	6.95034	7.39335
ENSMUSG00000058706	0610030E20Rik	-0.0398037	1	-0.587563	0.0523271	-0.627367	0.0315618		9.01427	8.92442	9.65534	9.03696	9.09166	9.07388	8.92544	9.04812	9.15036	9.40773	8.84392	8.79368	8.40127	8.17822	8.36765
ENSMUSG00000048217	Nags	0.1091	1	-0.736961	0.000862187	-0.627861	0.00770026		10.5093	10.1106	10.1643	10.5849	10.4855	10.3674	10.7345	10.5544	10.42	10.3564	10.1293	9.7105	9.38268	9.78183	9.69545
ENSMUSG00000048878	Hexim1	0.0838956	1	-0.717806	0.00787554	-0.63391	0.0265834		8.56398	8.74873	9.15345	9.23083	9.28298	9.13257	8.81475	9.07156	9.13679	9.33492	8.12023	8.55148	8.66524	8.45707	8.11876
ENSMUSG00000045896	Paip2b	0.0179189	1	-0.659163	0.0055107	-0.641244	0.00731169		9.55633	10.0399	9.66433	9.50865	9.37173	9.78115	9.75793	9.47281	9.44569	9.81779	9.14168	9.02286	8.63899	8.98253	9.19041
ENSMUSG00000030357	Fkbp4	-0.065973	1	-0.581249	0.00260787	-0.647222	0.000438321		12.1915	12.0985	12.071	12.1	11.8874	12.1027	11.8996	12.094	11.9104	12.0148	11.5652	11.7795	11.2033	11.1287	11.3423
ENSMUSG00000027531	Impa1	-0.253655	1	-0.403304	0.242228	-0.656959	0.0112182		9.20452	9.60424	10.1105	9.77368	9.72849	9.53194	9.46516	9.45688	9.17049	9.64907	8.9694	9.10554	9.08146	9.34989	8.78607
ENSMUSG00000015461	Atf6b	-0.00645597	1	-0.657196	0.0249026	-0.663652	0.0219848		8.7622	8.59614	8.58726	8.66863	9.28104	9.03338	8.72432	8.68157	8.43465	9.0319	8.44096	8.18768	7.84723	8.11936	8.08826
ENSMUSG00000004460	Dnajb11	0.311237	1	-0.977493	2.06552e-05	-0.666256	0.011769		10.9116	10.8419	10.6585	10.6115	11.008	11.4072	11.287	11.0423	10.5947	11.166	10.0293	10.1728	10.2526	10.4763	9.73646
ENSMUSG00000002844	Adprh	-0.41047	1	-0.263235	0.604798	-0.673706	0.018919		8.14312	8.41375	7.86131	8.01785	8.09334	7.51579	7.49287	8.02577	7.90415	7.50113	7.39378	7.32027	7.06368	7.78251	7.69272
ENSMUSG00000029445	Hpd	0.101116	1	-0.777361	0.013653	-0.676245	0.0446051		14.9633	14.8478	14.8278	15.1198	15.086	14.2402	14.7286	15.4932	15.3404	15.2312	14.2899	14.1291	14.514	14.4847	14.0046
ENSMUSG00000022914	Brwd1	-0.265966	1	-0.418927	0.317518	-0.684893	0.0271304		8.41488	8.53787	8.31014	8.37234	8.16695	8.67186	7.94729	7.94179	7.83437	7.94256	7.78993	7.58271	8.07437	7.27194	7.52064
ENSMUSG00000025277	Abhd6	-0.126733	1	-0.561507	0.0265687	-0.68824	0.00260109		9.09567	9.06985	9.07919	9.51528	8.73243	9.02455	9.01876	9.04102	9.0196	8.86612	8.19221	8.50684	8.66997	8.13925	8.54782
ENSMUSG00000020182	Ddc	-0.254181	1	-0.435274	0.225386	-0.689455	0.0116547		10.8211	10.4304	10.2731	10.2471	10.1282	10.2848	10.4663	10.0005	10.1179	9.7755	9.83013	10.0447	9.58249	9.6143	9.40086
ENSMUSG00000009894	Snap47	-0.0400707	1	-0.651616	0.0248594	-0.691687	0.0133515		10.3335	10.3542	9.77224	10.0544	9.76102	10.2436	10.4112	9.96219	9.78622	9.65386	9.46205	9.60968	9.25806	9.43281	9.13677
ENSMUSG00000025860	Xiap	-0.214683	1	-0.47782	0.246101	-0.692503	0.0343483		11.3103	11.5324	11.4732	10.7972	10.6326	11.1762	11.1688	10.4687	10.7571	11.1864	10.6828	10.6718	10.3127	10.2843	10.5032
ENSMUSG00000035780	Ugt2a3	-0.069889	1	-0.636528	0.0972498	-0.706417	0.0492882		12.8107	12.8255	12.1424	12.3619	11.7948	12.1373	12.481	12.3892	12.5262	12.2815	11.7522	12.0948	11.0819	11.9586	11.5822
ENSMUSG00000030016	Zfp638	-0.0683501	1	-0.643988	0.0361675	-0.712338	0.0138652		8.96148	8.49396	9.25613	8.31645	8.88393	8.53765	9.00922	8.57738	8.69768	8.89881	7.87404	7.96611	8.11995	8.32437	8.28936
ENSMUSG00000041264	Uspl1	-0.209763	1	-0.504464	0.175787	-0.714227	0.0180206		9.03013	8.73936	8.50624	8.37234	8.42169	8.54178	8.89985	8.24774	8.28265	8.02263	7.70719	8.10499	7.79198	7.78251	8.15519
ENSMUSG00000030870	Ubfd1	-0.175223	1	-0.542077	0.0237457	-0.7173	0.000618025		9.85908	9.45478	10.0546	9.42303	9.55709	9.62444	9.54988	9.33822	9.34005	9.6975	9.06707	9.09447	8.91839	8.76935	8.98866
ENSMUSG00000007617	Homer1	-0.39953	1	-0.318685	0.59189	-0.718215	0.0467927		8.31482	7.93625	8.20316	7.41115	7.53644	7.31804	7.39367	7.49176	7.51035	7.84945	7.1262	7.52262	6.97488	6.70553	7.47945
ENSMUSG00000022788	Fgd4	-0.267964	1	-0.452516	0.2702	-0.72048	0.0197106		7.83534	8.25839	8.85932	8.17277	8.21674	7.83813	7.72046	8.00645	8.3371	8.21667	7.42598	7.75733	7.48943	7.80759	7.54081
ENSMUSG00000073555	Gm4951	0.141868	1	-0.864244	3.98919e-05	-0.722376	0.00110868		10.7122	10.7654	10.8908	10.8033	10.7716	11.0942	11.0804	11.1861	10.6942	10.4851	10.0719	10.2201	9.87711	10.3497	9.7774
ENSMUSG00000021245	Mlh3	-0.306786	1	-0.420527	0.398444	-0.727313	0.0391969		8.28208	7.87765	8.04692	7.41825	7.70291	7.63658	7.99642	7.00943	7.43468	7.72733	7.22101	7.33647	7.27681	7.27194	6.74662
ENSMUSG00000039395	Mreg	-0.450781	1	-0.286768	0.660882	-0.737549	0.0485722		10.7969	10.7735	10.7281	10.5319	9.89957	9.61858	9.91183	10.1654	10.3002	10.4985	9.81349	9.90591	10.3755	9.48815	9.42276
ENSMUSG00000040033	Stat2	-0.139699	1	-0.599829	0.0633301	-0.739528	0.0104223		9.06904	9.44904	10.0873	9.66002	10.139	9.65336	9.69385	9.62312	9.53768	9.47433	9.07725	9.04931	8.6414	9.13889	9.06723
ENSMUSG00000052794	1700030K09Rik	-0.165724	1	-0.574047	0.176233	-0.73977	0.0408567		5.71681	5.79518	5.85233	6.02854	5.81096	5.57553	5.87576	5.66718	5.75231	5.62819	5.14223	5.14092	5.54205	5.12442	4.80257
ENSMUSG00000032392	Parp16	0.00256676	1	-0.752561	0.0304412	-0.749994	0.0303169		8.42691	9.22563	8.45189	9.10891	8.65328	8.73094	8.86852	8.75289	9.02698	8.66458	7.80225	8.6563	8.06005	7.59361	7.9329
ENSMUSG00000046785	Epm2aip1	-0.376807	1	-0.378732	0.469204	-0.755539	0.0265834		8.96561	8.21847	8.35895	8.07286	8.21674	8.11259	8.43461	7.93158	7.85524	7.73187	8.13004	7.65339	7.50007	7.4734	7.371
ENSMUSG00000036585	Fgf1	-0.137161	1	-0.621304	0.11046	-0.758465	0.0290916		10.7522	10.8743	11.1623	10.9881	10.026	10.695	10.7532	10.2905	10.3356	11.1217	10.1879	10.3869	9.81983	9.80691	9.96163
ENSMUSG00000053286	Trmt1l ENSMUSG00000053286	-0.150199	1	-0.608551	0.0678482	-0.75875	0.0103951		7.94818	8.09164	8.09205	7.90617	8.24501	8.13463	8.08993	7.76907	7.87582	7.66692	7.29262	7.3788	6.69805	7.15957	7.80118
ENSMUSG00000024188	Luc7l	-0.118428	1	-0.641001	0.119916	-0.759428	0.0413956		9.31224	8.7534	8.27144	8.68931	8.40389	8.6567	9.19747	8.44007	8.39528	8.18056	7.91432	8.0206	7.698	8.3069	7.94808
ENSMUSG00000028293	Slc35a1	-0.016373	1	-0.746619	0.00748738	-0.762992	0.00543624		9.79553	9.91639	9.04288	9.46476	9.00222	9.32222	9.72041	9.53482	9.38812	9.37178	8.66324	8.58351	8.66051	8.96034	8.79659
ENSMUSG00000019906	Lin7a	-0.342006	1	-0.423009	0.413863	-0.765014	0.0324126		8.30181	8.86102	9.04518	8.53135	8.02512	8.41691	8.32348	8.04484	8.22927	8.27076	7.63326	8.1454	7.18741	8.17822	7.91756
ENSMUSG00000022401	Xpnpep3	-0.0439616	1	-0.725726	0.00562472	-0.769688	0.00246559		8.14312	7.93625	8.77882	8.04562	8.29994	8.31922	8.32348	8.08685	8.20019	8.22958	7.4883	7.68748	7.70722	7.19801	7.36536
ENSMUSG00000031617	Tmem184c	-0.277996	1	-0.497411	0.137909	-0.775407	0.00327174		9.4185	8.80372	8.54894	8.89917	8.83429	8.4124	8.86852	8.86979	8.43742	8.61624	8.01831	7.97993	8.35216	7.99389	8.37047
ENSMUSG00000071177	Serpina1d	-0.0385862	1	-0.744144	0.0100935	-0.78273	0.00536714		15.2313	15.0965	15.0333	15.4711	15.198	14.8393	14.6834	15.4025	15.5236	15.2505	14.8615	14.53	14.102	14.3935	14.1314
ENSMUSG00000051615	Rap2a	-0.502911	1	-0.284334	0.666664	-0.787244	0.0298803		9.79321	9.83294	9.06568	8.92681	8.75788	9.06529	9.11533	8.3962	8.85936	8.67877	8.6394	8.4132	8.35803	8.85603	8.52776
ENSMUSG00000022201	Zfr	-0.237475	1	-0.550081	0.0154346	-0.787556	5.72278e-05		9.6517	9.68944	9.90459	9.53337	9.45361	9.36946	9.73785	9.25265	9.46076	9.2264	8.72601	8.78387	9.16244	8.91491	8.73229
ENSMUSG00000036093	Arl5a	-0.36345	1	-0.431283	0.331607	-0.794733	0.01031		12.3229	12.5081	12.2833	11.7315	11.3821	11.6116	11.9125	11.5399	11.525	12.0349	10.9731	11.2228	11.397	11.3897	11.5076
ENSMUSG00000068463	B630019A10Rik	0.0678711	1	-0.865831	0.0061496	-0.79796	0.0144641		10.1406	10.5139	9.39404	10.2461	9.29848	9.91137	10.119	10.1098	10.1546	10.0059	9.40867	9.26921	8.94201	9.28888	9.05851
ENSMUSG00000041459	Tardbp	0.181969	1	-0.979974	2.22169e-05	-0.798005	0.00113771		9.59684	10.1287	9.74848	9.74997	9.61549	10.2206	10.1756	9.89153	9.66965	9.7777	9.0335	8.86242	8.63417	9.44085	8.90946
ENSMUSG00000004462	Tbccd1	-0.0836902	1	-0.719787	0.000974958	-0.803477	0.000120227		9.08432	9.24231	8.91312	9.08012	9.23345	9.2634	8.99478	8.99763	8.72289	9.12984	8.32621	8.40298	8.07437	7.97188	8.6465
ENSMUSG00000051716	Apon	-0.0281978	1	-0.776599	0.00704821	-0.804797	0.00436333		12.312	12.3922	12.1354	12.5109	12.417	12.2761	12.4978	12.5683	12.2522	11.9887	11.9118	11.7706	10.7367	11.6353	11.4584
ENSMUSG00000026365	Cfh	-0.319531	1	-0.489254	0.326895	-0.808785	0.0275987		13.3288	13.5759	14.1157	12.9809	12.9857	12.9522	13.3562	13.0565	13.133	13.1867	12.5396	12.7932	12.3202	13.2008	12.1891
ENSMUSG00000028344	Invs	-0.214382	1	-0.594707	0.111512	-0.809089	0.0104223		8.38435	7.95256	8.56823	7.38965	7.95839	8.003	7.72046	7.69857	7.85524	8.13326	7.35249	7.3788	7.03468	7.34227	7.42624
ENSMUSG00000055991	Zkscan5	0.00646541	1	-0.822411	0.0131539	-0.815945	0.0138652		8.02934	8.36583	7.84558	7.82305	7.46956	8.45683	7.85441	7.4848	7.71609	7.99643	7.20254	7.21904	7.01996	6.70553	7.34257
ENSMUSG00000027954	Efna1	-0.149759	1	-0.668092	0.148351	-0.81785	0.0450824		10.3109	10.429	9.35385	10.3748	10.5637	9.88398	10.3596	10.4102	10.0516	9.74997	9.96637	9.27762	9.51586	9.51884	8.68098
ENSMUSG00000061544	Zfp229	-0.316116	1	-0.50943	0.362538	-0.825546	0.0439347		7.53536	7.30914	7.18144	7.08524	6.47473	6.6577	6.24449	6.622	7.04896	7.34378	6.65526	6.48265	6.02742	6.27324	6.2549
ENSMUSG00000017009	Sdc4	-0.311817	1	-0.517838	0.293394	-0.829656	0.0248794		13.5005	14.0694	13.7205	12.8244	12.9659	13.0102	13.225	13.1791	12.899	13.5035	12.7356	12.7997	13.0254	12.4703	12.1068
ENSMUSG00000067928	Zfp760	-0.216527	1	-0.618852	0.071978	-0.835379	0.00445292		6.9212	7.13425	6.94614	7.62869	7.07886	6.62692	7.06564	6.93982	7.24522	6.84519	6.61393	6.43329	6.14062	6.41051	6.21781
ENSMUSG00000069520	Tmem19	0.114815	1	-0.950754	0.014052	-0.835939	0.0421998		10.7474	10.7468	10.6712	10.3247	10.0213	11.1702	11.1075	9.88757	10.4073	10.2135	10.1329	9.83356	9.59123	9.30658	9.45233
ENSMUSG00000043831	Lysmd4	0.254521	1	-1.09633	0.000835625	-0.841806	0.022305		8.18623	8.59094	7.72472	7.70613	7.48995	8.67938	8.52444	7.91613	7.91214	8.00772	7.02471	7.29285	6.94402	7.34227	7.22909
ENSMUSG00000035898	Uba6	-0.354978	1	-0.486859	0.322943	-0.841837	0.0166652		6.81533	6.77931	7.46141	6.53885	7.08781	6.54698	6.30814	6.81208	6.62182	6.78524	6.52753	6.37174	6.04206	5.53801	5.98744
ENSMUSG00000048000	Gigyf2	-0.256608	1	-0.587018	0.0917133	-0.843626	0.00326624		8.44477	8.37191	9.00091	8.21821	8.58541	8.3619	8.64026	8.04484	8.19365	8.19709	7.99166	7.8655	7.59748	7.85647	7.19769
ENSMUSG00000064360	mt-Nd3	0.868795	0.501431	-1.71451	3.20206e-10	-0.845717	0.0129455		7.81717	8.41963	7.44063	7.96552	7.27178	8.46556	8.41306	9.08313	8.6095	8.77878	7.22101	7.14125	6.81352	6.95034	6.87129
ENSMUSG00000025757	Hspa4l	-0.285545	1	-0.56385	0.103627	-0.849396	0.00235579		8.94484	9.1463	9.53959	8.68048	8.80475	8.95501	8.88427	8.56422	8.67672	8.75665	8.61167	8.31578	7.84723	7.8803	8.23471
ENSMUSG00000031482	Slc25a15	-0.265783	1	-0.584457	0.0381983	-0.850241	0.000318292		13.1827	13.3078	13.5496	12.7998	12.8794	12.606	12.7692	12.9637	12.9026	13.2101	12.3918	12.3035	12.0618	12.1545	12.6222
ENSMUSG00000002274	Metrn	-0.00929905	1	-0.841388	0.0449376	-0.850687	0.0408004		7.90581	7.27062	6.56593	7.64088	6.83501	7.34665	7.45119	7.5056	7.22611	6.9888	6.25022	6.10797	6.70727	6.65115	6.71148
ENSMUSG00000031168	Ebp	0.0988611	1	-0.955022	0.00330891	-0.856161	0.0118134		12.4989	12.5473	11.6575	12.5294	12.1112	12.0992	12.4094	12.625	12.639	12.1704	11.5841	11.3815	10.645	11.8557	11.539
ENSMUSG00000015127	Unkl	-0.436735	1	-0.423358	0.494275	-0.860094	0.0308988		8.24178	7.45368	7.74181	7.53385	7.54296	7.61322	7.22253	6.81208	7.37232	7.37897	7.00353	7.52262	6.41267	6.70553	6.46997
ENSMUSG00000017718	Afmid	-0.338967	1	-0.524322	0.0869685	-0.863289	0.00030528		9.81397	9.74435	10.0884	9.98082	9.87652	9.38794	9.05632	9.73595	9.66019	9.85576	9.21263	9.13825	9.2783	8.89165	8.60161
ENSMUSG00000109764	Klkb1	-0.366406	1	-0.498036	0.162436	-0.864442	0.00109686		11.4678	11.4848	11.5011	10.9009	11.0714	10.6659	10.8539	11.0547	10.9368	11.141	10.7693	10.6336	10.5354	10.2798	9.8058
ENSMUSG00000033487	Fndc3a	-0.413422	1	-0.455376	0.128999	-0.868798	7.98116e-05		10.0998	10.2073	10.4104	9.40528	10.0225	9.61467	9.51995	9.76643	9.54798	9.793	9.30643	9.22928	9.18241	9.04712	9.20943
ENSMUSG00000036120	Rfxank	-0.10125	1	-0.768982	0.0385249	-0.870232	0.0120151		8.20731	7.41888	7.20628	7.7906	7.54296	7.96043	7.49287	7.66199	7.32521	7.33186	7.13597	6.60361	6.78768	7.15957	6.4164
ENSMUSG00000109511	Nup62	-0.285689	1	-0.585039	0.135313	-0.870728	0.00558807		7.96478	7.07588	7.94731	7.97517	7.85214	7.70448	7.62371	7.81978	7.29497	7.0628	6.86945	7.23064	6.92043	6.59465	6.97867
ENSMUSG00000036446	Lum	0.0289655	1	-0.909436	0.02885	-0.88047	0.0365651		8.08355	8.58572	7.30923	7.96552	7.8833	7.68967	8.59632	7.85801	8.25464	7.61374	6.66878	7.14125	7.14733	7.70456	7.05075
ENSMUSG00000083396	Gm15542	0.261989	1	-1.14416	0.000835625	-0.882174	0.0218395		7.34557	7.25755	6.8015	7.2692	7.12305	7.50736	8.1692	6.88797	7.25782	6.97353	6.03743	6.26293	6.31957	6.34351	6.58124
ENSMUSG00000049858	Suox	-0.19488	1	-0.68838	0.175787	-0.883259	0.0421998		9.9946	9.8742	10.9366	10.3537	10.6531	9.69846	9.60477	10.7545	10.343	10.387	9.83613	9.58051	9.85136	9.3584	8.82975
ENSMUSG00000022974	Paxbp1	-0.263843	1	-0.619666	0.0513636	-0.883509	0.000924371		7.58989	7.09069	7.06858	7.08524	7.38499	7.25904	7.0471	6.96006	6.84698	6.87014	6.09865	6.25158	6.46795	6.99468	6.33791
ENSMUSG00000024966	Stip1	0.0199038	1	-0.904605	0.000146445	-0.884701	0.000200986		11.0991	11.1599	10.4456	10.8467	10.5386	10.933	11.2979	10.734	10.7251	10.5184	10.0108	10.0553	9.88322	9.93191	9.92662
ENSMUSG00000019916	P4ha1	-0.26184	1	-0.627376	0.153294	-0.889216	0.0130236		8.98201	8.89939	8.09648	7.77961	8.30378	8.46556	8.31576	8.01614	8.24518	8.02634	7.33563	7.81628	7.31951	7.4734	7.94051
ENSMUSG00000019966	Kitl	-0.260755	1	-0.629531	0.123731	-0.890286	0.00828567		6.86923	6.70422	6.91634	6.23557	6.4191	6.67285	6.64037	6.17968	6.15388	6.31368	5.42315	5.87642	5.90457	5.41288	6.08679
ENSMUSG00000027001	Dusp19	-0.270784	1	-0.620334	0.24657	-0.891118	0.0367509		8.01347	8.19809	7.05952	7.77409	7.00522	7.42924	7.76651	7.4778	7.19369	7.17384	6.46691	6.81107	6.41267	6.90459	7.31356
ENSMUSG00000031844	Hsd17b2	0.203083	1	-1.09544	0.000183582	-0.892358	0.00468476		12.5626	12.3688	11.4711	12.2445	11.3684	12.1059	12.6192	12.1031	12.3296	12.1978	11.2804	11.2871	10.9551	11.2249	11.1794
ENSMUSG00000020592	Sdc1	-0.256261	1	-0.646919	0.228296	-0.903179	0.0380498		11.9883	12.1374	13.0151	12.4857	12.8585	11.4207	11.7123	13.0118	12.3	12.4838	11.7254	11.7038	11.8614	11.3582	11.5427
ENSMUSG00000022237	Ankrd33b	-0.373971	1	-0.531339	0.408333	-0.90531	0.0492245		8.172	8.57523	9.37591	8.54439	8.47381	8.45245	7.77779	7.93158	8.47298	8.73418	8.54359	7.52733	7.53155	7.70456	7.33103
ENSMUSG00000026614	Slc30a10	-0.083874	1	-0.822703	0.0425828	-0.906577	0.0180875		8.92376	8.94495	10.1579	9.40528	9.28882	9.40844	9.26318	9.0267	9.0489	9.79734	8.69662	8.52345	8.62203	8.73054	7.92141
ENSMUSG00000029369	Afm	-0.0886007	1	-0.821827	0.0463777	-0.910428	0.0192987		11.7166	11.598	12.2765	12.1747	12.0969	11.272	10.9024	12.3765	12.1655	12.2622	11.2616	11.1559	10.9676	11.1776	10.8356
ENSMUSG00000042363	Lgalsl	-0.305824	1	-0.606569	0.231944	-0.912393	0.0211502		9.4185	9.30083	9.7874	9.60199	9.159	9.00074	8.07171	9.18549	9.46348	9.64063	8.87924	8.16064	8.92828	8.32437	8.34775
ENSMUSG00000026502	Desi2	-0.455163	1	-0.459103	0.316952	-0.914266	0.00307287		9.55633	9.67477	9.79014	9.22881	9.50961	9.11881	9.41545	9.19192	8.81102	8.95625	8.46441	8.3185	9.38124	8.37558	8.39836
ENSMUSG00000031155	Pim2	0.172303	1	-1.0868	0.00459043	-0.914496	0.0294015		6.39294	5.47209	5.89369	6.02854	6.23807	6.56333	6.5111	5.93589	6.08484	5.82817	5.42315	4.92935	4.87233	5.27585	5.46143
ENSMUSG00000063894	Zkscan8	-0.366664	1	-0.549926	0.356421	-0.91659	0.0327594		6.39294	5.68233	7.18977	6.44466	6.47473	5.86648	5.74387	6.27966	6.37817	6.41888	5.65818	5.80059	5.67954	5.41288	5.64028
ENSMUSG00000035845	Alg12	-0.0410769	1	-0.878569	0.03858	-0.919646	0.0258659		8.37196	8.21171	6.72335	7.72342	7.78221	7.94804	8.17775	7.6181	7.71151	7.56364	6.98203	7.05902	6.54194	7.19801	7.00067
ENSMUSG00000032525	Nktr	-0.619499	1	-0.305064	0.727322	-0.924563	0.0420896		7.78013	7.30914	8.60916	7.80691	8.69778	7.87133	7.27125	7.14816	7.45124	7.77655	7.78374	7.26491	6.77897	7.12008	7.01516
ENSMUSG00000091586	Cyp4f17	-0.0425215	1	-0.882956	0.0439847	-0.925478	0.029896		7.63208	7.95256	8.01916	7.5273	7.0967	7.99097	7.98673	7.04775	7.16052	7.75884	7.23925	6.46311	7.09211	6.53584	6.29106
ENSMUSG00000023070	Rgn	0.154052	1	-1.0806	0.0127126	-0.926552	0.0474348		14.1443	14.2573	13.9744	14.3732	13.7649	13.8088	14.1285	14.1853	14.6662	14.4286	13.4573	13.3817	11.5188	13.5885	13.2336
ENSMUSG00000003929	Zfp81	-0.413455	1	-0.514433	0.260398	-0.927888	0.00410555		6.70107	7.13425	6.85483	6.55181	6.20556	6.37243	6.3691	6.21378	6.54165	6.06268	5.42315	6.01708	5.88846	6.12153	5.74828
ENSMUSG00000038774	Ascc3	-0.469175	1	-0.459392	0.399648	-0.928568	0.00938865		8.20032	8.30995	8.85671	7.78512	8.40031	7.72643	7.45119	7.96199	8.038	8.14693	7.88566	7.55529	7.56235	7.07948	6.82271
ENSMUSG00000053559	Smagp	-0.0977612	1	-0.839886	0.0373529	-0.937647	0.0131469		10.2648	10.2704	9.08367	10.5683	9.66714	10.1192	10.4076	9.98459	9.69998	9.40631	8.90802	9.0656	9.21185	9.27995	9.1516
ENSMUSG00000039242	B3galnt2	-0.108959	1	-0.830653	0.00090214	-0.939611	8.21738e-05		8.91525	8.62696	8.20726	8.29733	8.47381	8.81526	8.31576	8.24362	8.24201	8.37612	7.71372	7.70005	7.29526	7.67761	7.58517
ENSMUSG00000097392	Thoc2l	-0.0873569	1	-0.853561	0.000773387	-0.940918	0.000115683		7.58989	7.49882	7.52202	7.26133	7.36304	7.549	7.63617	6.99969	7.30107	7.28933	6.40363	6.55828	6.86385	6.59465	6.20523
ENSMUSG00000031645	F11	0.198585	1	-1.14097	0.00308779	-0.942384	0.0248794		9.9114	10.038	9.97011	10.0793	9.61858	9.95848	10.3596	10.3014	9.92698	10.0502	9.40261	9.52622	7.61228	8.59308	9.09987
ENSMUSG00000035834	Polr3g	-0.222626	1	-0.725009	0.0984041	-0.947636	0.011941		7.35819	7.54258	7.83501	7.61022	7.34076	7.19754	7.0471	7.183	7.4676	7.65739	7.19322	7.03936	6.11314	5.75979	6.37208
ENSMUSG00000039648	Kyat1	-0.370367	1	-0.582012	0.0633902	-0.95238	0.000137013		10.6673	10.4917	10.5193	10.7999	10.8254	10.5018	9.95473	10.5816	10.3109	10.0338	10.0693	9.4649	9.92925	9.78814	9.17275
ENSMUSG00000121088	NA	0.0322894	1	-0.985815	0.00447082	-0.953525	0.00666113		7.2267	7.3952	6.98493	7.09413	7.34076	6.6577	6.759	7.8308	7.18712	7.4246	6.28575	6.51148	5.87216	6.34351	6.40545
ENSMUSG00000000340	Dbt	-0.257342	1	-0.697597	0.00429077	-0.954939	1.17337e-05		11.3629	10.9514	11.0352	10.7022	10.8805	10.3285	10.551	10.9403	10.8232	10.9794	10.0757	10.1728	10.2447	9.90892	9.79325
ENSMUSG00000075543	Urad	-0.168709	1	-0.79211	0.00307799	-0.960819	0.000107309		10.3142	10.5451	10.3706	10.4727	9.78734	10.4031	10.3577	10.103	9.94657	9.88053	9.4775	9.70115	9.14728	9.41661	8.9702
ENSMUSG00000079057	Cyp4v3	-0.0532734	1	-0.907776	0.00492389	-0.961049	0.00215844		12.5372	12.0165	11.9311	11.4361	11.3702	12.1073	12.0233	11.4934	11.7314	11.9092	11.1267	11.3227	10.7288	10.7071	10.8171
ENSMUSG00000072664	Ugt3a1	-0.195859	1	-0.769428	0.0528831	-0.965287	0.00638824		10.7888	10.472	10.2354	10.5834	9.53437	9.99057	10.3689	10.1144	10.2795	10.147	9.3945	9.99025	8.67232	9.40022	9.34462
ENSMUSG00000001670	Tat	-1.01791	0.946768	0.0524346	0.971002	-0.965476	0.0421998		13.8227	14.2541	14.22	13.5362	14.6165	12.1573	12.7846	13.6639	13.1526	13.3986	13.3161	12.4411	13.6452	13.4816	12.5872
ENSMUSG00000028410	Dnaja1	0.072145	1	-1.03852	0.000312454	-0.966375	0.000961699		12.0562	12.0754	11.4685	12.0171	11.8832	12.2739	12.516	11.7138	11.7268	11.4352	10.9696	11.2401	10.7519	10.6106	11.0894
ENSMUSG00000032375	Aph1b	-0.575455	1	-0.392776	0.643728	-0.968231	0.0492882		6.61954	7.86047	7.71898	7.4806	7.81491	6.51372	6.30814	7.66199	7.09883	7.0039	6.26809	6.41306	7.19398	6.19938	6.72034
ENSMUSG00000020482	Ccdc117	-0.194284	1	-0.774603	0.0767792	-0.968887	0.0121998		10.4807	9.76989	9.43139	9.10452	9.01869	9.83769	9.81382	9.10828	9.21801	9.20204	8.69662	8.79759	8.58501	8.76935	8.65577
ENSMUSG00000020709	Adap2	-0.569426	1	-0.401838	0.578583	-0.971265	0.0219592		8.39051	8.58572	9.6463	8.12585	8.31144	8.13463	8.10793	7.80307	8.04529	8.60638	7.66733	7.90948	8.10608	7.44172	7.58517
ENSMUSG00000066319	Rtp3	0.0751804	1	-1.04801	0.00810337	-0.972826	0.0170481		7.66293	7.47643	7.84031	8.35764	8.17537	8.49141	8.25245	8.05428	7.52084	7.52227	7.35249	7.39951	6.83049	6.65115	6.40545
ENSMUSG00000029385	Ccng2	-0.473648	1	-0.502516	0.441807	-0.976165	0.0244516		9.53147	10.6005	9.26207	9.81729	9.30808	9.50469	8.47676	9.41901	9.51424	9.45247	8.72601	8.44343	9.37691	8.80714	8.57741
ENSMUSG00000076441	Ass1	-0.023563	1	-0.954886	0.0399634	-0.978449	0.031861		16.2765	15.8527	15.3934	15.5714	16.0718	14.8678	15.0206	16.4691	16.2685	15.9088	14.9973	14.5789	15.317	14.8809	14.5311
ENSMUSG00000089991	Gm16332	0.585244	1	-1.56909	8.4166e-06	-0.983847	0.0194968		7.4076	8.03913	7.99085	7.12916	7.43492	7.81783	8.33116	8.77018	8.35773	7.47426	7.0965	6.66477	6.76137	6.59465	6.15379
ENSMUSG00000024127	Prepl	-0.227159	1	-0.7591	0.00753991	-0.986259	0.000108694		8.86306	8.9036	9.82798	9.15638	9.53437	9.05954	9.05168	9.24029	8.9456	9.10379	8.33895	8.42082	8.39558	8.48843	7.99268
ENSMUSG00000024251	Thada	-0.55438	1	-0.435632	0.581036	-0.990011	0.0356589		6.26473	5.86579	6.60382	5.52267	6.22191	6.04005	5.64873	5.13791	5.56224	5.62819	5.02098	5.54578	5.45717	5.41288	4.58679
ENSMUSG00000055737	Ghr	-0.0713191	1	-0.936464	0.0108126	-1.00778	0.00449918		13.9717	13.9943	13.0389	13.1918	12.7476	13.4628	13.7476	13.0993	13.2742	13.3658	12.6764	12.6652	11.8679	12.4605	12.5402
ENSMUSG00000066366	Serpina1a	-0.186968	1	-0.838843	0.000490155	-1.02581	5.38346e-06		15.3777	15.2262	14.6554	15.1952	14.8116	14.7442	14.8302	15.1986	14.8926	14.7396	14.3039	13.8793	14.2952	13.9979	13.6888
ENSMUSG00000047617	Paxx	-0.357129	1	-0.672428	0.316839	-1.02956	0.0453726		9.92843	9.39933	8.63378	10.0291	9.04419	8.92053	9.03296	9.33241	9.32516	9.06109	7.64014	7.7812	8.95173	9.26192	8.07449
ENSMUSG00000025316	Banp	-0.566898	1	-0.475689	0.309903	-1.04259	0.000522668		7.44358	7.28357	7.52202	7.67683	7.16593	7.21833	6.95068	6.64718	7.09883	6.33773	6.51261	6.01708	6.67004	6.03924	6.61966
ENSMUSG00000042487	Leo1	-0.270407	1	-0.774998	0.177195	-1.0454	0.0291011		7.44358	7.19035	8.06514	7.5273	8.38587	7.51579	7.66076	7.51246	7.55186	7.39625	7.52593	6.55828	7.05649	5.41288	6.36078
ENSMUSG00000031431	Tsc22d3	-1.04727	1	0.000534749	0.999606	-1.04673	0.0421998		11.9607	12.3405	11.098	10.8335	10.8161	9.55051	10.5477	10.4854	10.5486	11.0245	9.86578	10.8624	10.2271	10.8406	10.4948
ENSMUSG00000116354	Cyp2d38-ps	-0.037588	1	-1.01179	0.0497506	-1.04938	0.0379989		7.4197	7.67628	7.88714	7.55976	6.99574	7.64429	6.88957	7.00943	7.54674	8.06647	7.08646	6.63014	5.31969	6.85734	6.21781
ENSMUSG00000026768	Itga8	-0.481627	1	-0.576108	0.288219	-1.05774	0.00510547		7.25398	6.96767	7.40531	6.62725	7.22389	5.72833	6.33894	7.2086	6.85529	6.6857	6.03743	6.05673	6.19405	6.34351	5.95775
ENSMUSG00000037818	Abhd18	-0.119198	1	-0.946589	0.00182087	-1.06579	0.000218391		9.29593	9.30401	8.48947	8.82634	8.53069	8.7702	8.70672	8.94531	8.91013	8.70443	7.95902	8.11441	7.17417	8.09919	7.89424
ENSMUSG00000052974	Cyp2f2	0.148024	1	-1.21936	0.00496224	-1.07133	0.0194411		12.954	12.5085	12.842	12.722	12.797	13.2192	12.8034	12.7828	12.8304	12.918	11.8571	12.6935	10.3877	11.4021	11.1489
ENSMUSG00000046794	Ppp1r3b	-0.372178	1	-0.704316	0.239152	-1.07649	0.0201251		11.6314	11.6339	12.6087	11.9753	11.701	11.4891	11.2348	11.171	11.5866	12.2147	11.6383	11.0753	10.0447	10.1583	10.9063
ENSMUSG00000055240	Zfp101	-0.18866	1	-0.888565	0.0509494	-1.07723	0.00895146		6.93811	7.29641	6.33018	6.4585	6.57993	6.47967	5.91717	6.94998	6.73429	6.54818	5.54545	5.40948	5.39007	6.47454	5.91204
ENSMUSG00000034163	Zfc3h1	-0.0714129	1	-1.01051	0.0203556	-1.08192	0.00988396		7.70306	8.37191	8.12281	7.55976	7.58148	8.22475	8.20308	7.6558	7.45671	7.43578	7.29262	7.07842	6.89645	6.75793	5.81603
ENSMUSG00000031725	Ces1f	-0.201971	1	-0.884774	0.101835	-1.08674	0.0238195		12.9674	12.7405	11.9199	12.2895	11.9417	12.2272	11.8443	12.2689	12.4327	12.3207	11.8235	11.8975	9.80166	11.0755	11.3118
ENSMUSG00000089774	Slc5a3	-0.451611	1	-0.639568	0.370956	-1.09118	0.0310464		5.25932	6.58372	6.55308	5.57442	5.99343	5.89259	5.74387	5.13791	5.82184	5.62819	5.18049	4.5761	5.5213	5.12442	4.89946
ENSMUSG00000078349	AW011738	-0.26487	1	-0.827985	0.120104	-1.09286	0.0160038		6.57698	6.22933	6.25281	6.26736	7.35566	6.27654	5.64873	6.9193	6.3549	6.26435	5.68504	5.68725	5.16772	5.41288	5.81603
ENSMUSG00000046962	Zbtb21	-0.321832	1	-0.777086	0.220613	-1.09892	0.0308988		6.09413	7.32175	7.68404	7.41115	6.8769	7.44697	7.1549	6.16232	6.28276	6.89466	6.4823	6.39255	5.98257	5.65316	5.83248
ENSMUSG00000040128	Pnrc1	-0.318898	1	-0.786315	0.00572773	-1.10521	1.09722e-05		9.99864	10.4231	10.6823	10.7066	10.8818	10.2599	10.1124	10.4932	10.2156	10.147	9.52101	9.55535	9.86892	9.27995	8.94772
ENSMUSG00000029238	Clock	-0.253308	1	-0.851981	0.0340174	-1.10529	0.00169715		10.0675	10.1341	10.5242	9.52353	9.35886	9.98755	10.0156	8.88044	9.49042	9.98129	8.78307	8.87911	9.20373	8.62164	8.85211
ENSMUSG00000060613	Cyp2c70	0.0873093	1	-1.19756	0.00814703	-1.11025	0.0171082		14.107	14.3858	13.806	13.5424	12.9708	13.4475	14.6465	13.5607	13.7299	13.9125	11.996	12.9919	13.0887	13.1193	12.017
ENSMUSG00000023067	Cdkn1a	0.0949954	1	-1.20711	0.023471	-1.11212	0.0439347		8.41488	8.52702	8.82499	7.839	8.29222	8.84899	9.21832	7.79183	7.52605	8.50117	6.41971	7.23641	8.14391	6.95034	7.24762
ENSMUSG00000041797	Abca9	-0.653401	1	-0.460413	0.531586	-1.11381	0.010228		7.26742	6.49739	7.45452	6.37342	7.02398	5.86648	5.69709	6.73198	6.14033	6.89466	5.97351	5.76911	5.82212	5.75979	6.19254
ENSMUSG00000046351	Zfp322a	-0.322497	1	-0.794197	0.175787	-1.11669	0.0194323		9.36635	8.97321	7.96197	8.0996	7.94369	8.38967	8.89467	8.08685	7.85938	7.87433	7.72671	7.53203	6.73458	7.75699	7.53076
ENSMUSG00000029471	Camkk2	-0.312581	1	-0.804759	0.228327	-1.11734	0.0392744		7.09716	6.40558	8.71679	8.04562	8.20856	7.44697	6.9306	7.6181	7.7566	8.04106	6.72163	6.89368	7.01996	6.75793	6.69357
ENSMUSG00000030861	Acadsb	-0.0654582	1	-1.07321	0.000387498	-1.13866	0.000108742		12.3361	12.2575	11.4702	11.3908	11.2833	11.7466	12.1229	11.6299	11.5661	11.6352	10.38	10.9263	10.5073	10.7269	10.8073
ENSMUSG00000003721	Insig2	0.211498	1	-1.35285	0.00248059	-1.14135	0.0174923		12.9293	13.3653	12.0704	12.5384	11.3744	12.6701	13.5316	12.3955	12.3582	12.8119	11.1872	11.2082	11.8519	11.7268	11.2288
ENSMUSG00000027580	Helz2	-0.326522	1	-0.819157	0.10142	-1.14568	0.00596385		8.6991	8.27794	10.2141	9.26666	9.64002	9.2659	8.79267	9.09462	8.85522	9.20857	8.4291	8.12378	8.35803	8.39225	7.86255
ENSMUSG00000025405	Inhbc	0.010514	1	-1.15747	0.000505919	-1.14695	0.00053734		9.55359	8.91196	9.44362	9.315	9.07376	9.56073	9.25916	9.17688	8.88598	9.46889	8.17337	8.48278	8.43772	8.17822	7.03662
ENSMUSG00000025574	Tk1	-0.14761	1	-1.00015	0.00318906	-1.14776	0.000319975		9.39419	9.43169	8.5392	9.58789	9.27713	8.9581	8.67689	9.74764	9.16046	8.90888	8.03928	7.83541	8.52893	7.99389	8.23471
ENSMUSG00000075517	Cyp2d37-ps	0.00265702	1	-1.15245	0.000538439	-1.14979	0.000517912		8.42691	9.34166	9.13416	9.60355	8.80204	9.24071	8.52444	9.25059	9.22445	9.23282	8.24731	8.30484	7.64622	8.07874	7.46369
ENSMUSG00000032083	Apoa1	0.0735198	1	-1.22875	2.83937e-06	-1.15523	1.28192e-05		17.6248	17.7801	17.0041	17.7254	17.3071	17.6525	17.9356	17.6849	17.3159	17.2506	16.4029	16.2941	16.8163	16.2765	15.8523
ENSMUSG00000027332	Ivd	0.0819872	1	-1.238	0.00016968	-1.15601	0.000543982		11.0029	10.4987	11.4158	11.6208	11.8938	11.2563	10.9728	11.9302	11.5093	11.3899	10.4869	10.2496	10.3711	9.90892	9.9447
ENSMUSG00000036083	Slc17a3	0.0845461	1	-1.24317	0.00436699	-1.15863	0.00981965		10.7641	10.8353	9.93463	10.2854	9.41147	10.56	11.0199	9.96345	10.0597	10.2432	9.06452	9.44636	8.17414	9.56368	9.31711
ENSMUSG00000020423	Btg2	-0.0791748	1	-1.08005	0.011831	-1.15923	0.00508059		7.73244	8.67691	8.02847	7.89604	9.26338	8.27524	8.22798	8.84008	8.01221	8.31686	7.34408	7.45992	7.00509	6.85734	7.63761
ENSMUSG00000071335	Mfsd4b3-ps	-0.117452	1	-1.05102	0.000538184	-1.16847	6.16552e-05		9.23221	9.05481	8.27535	8.5701	8.28446	8.24516	8.95557	8.8153	8.42351	8.54573	7.40997	7.54138	7.38416	7.92682	7.65621
ENSMUSG00000026574	Dpt	0.185433	1	-1.35421	0.00492389	-1.16878	0.0230875		8.28869	8.66706	6.55308	7.57889	7.44192	7.92924	8.32348	7.94687	8.34892	7.61866	6.83389	6.7152	6.02742	6.65115	7.20402
ENSMUSG00000057110	Cntrl	-0.127132	1	-1.04449	0.00283468	-1.17162	0.00042172		7.05126	7.84307	7.57384	7.76299	7.20756	7.26904	7.1549	6.75533	7.79168	7.73187	6.59988	6.20528	6.65106	6.19938	6.15379
ENSMUSG00000037795	N4bp2	-0.291152	1	-0.882744	0.00562472	-1.1739	3.80517e-05		8.40882	8.47715	9.28557	8.33906	8.56313	8.49141	8.26854	7.95193	8.31918	8.72053	7.86232	7.52262	7.36681	7.23545	7.41536
ENSMUSG00000086390	1810019D21Rik	0.0629901	1	-1.23751	0.0295542	-1.17452	0.0431898		7.31999	7.4651	6.75736	8.42966	8.07995	8.003	7.46522	8.53079	7.25782	7.24551	7.05592	6.37174	6.33154	7.15957	5.65885
ENSMUSG00000049657	Zbtb5	-0.400024	1	-0.778992	0.0307292	-1.17902	8.22674e-05		8.54202	7.14848	8.26751	7.87556	7.84688	7.50736	7.66076	7.49176	7.73423	7.66692	6.65526	6.93683	7.12687	6.59465	6.83092
ENSMUSG00000029817	Tra2a	0.216031	1	-1.40122	0.000835625	-1.18519	0.00820724		9.01427	9.12126	7.97166	8.0593	8.68015	9.14076	9.21832	8.47915	8.78078	8.50914	7.1262	7.0261	6.70727	8.09919	7.98534
ENSMUSG00000069324	Gm5096	0.137525	1	-1.32437	0.014052	-1.18684	0.0364963		12.4477	12.55	12.3797	12.7529	11.625	12.1328	12.8144	12.4203	12.7345	12.4715	11.2453	12.4053	9.96619	10.2527	10.7958
ENSMUSG00000114025	Gm49331	0.0345759	1	-1.22521	0.00114704	-1.19063	0.00171624		6.85149	7.4651	6.54012	6.63945	6.18903	6.84318	7.06564	6.80091	6.67915	6.7318	4.97819	5.99002	5.43515	6.12153	5.71317
ENSMUSG00000092260	Zfp963	-0.599216	1	-0.593727	0.265068	-1.19294	0.000730284		6.31739	6.02853	5.67388	5.78674	5.72182	5.47543	5.5987	5.13791	5.34326	5.27663	5.10294	4.5761	5.08527	4.95522	4.46546
ENSMUSG00000020123	Avpr1a	-0.0357668	1	-1.15726	0.0040577	-1.19302	0.00251056		9.20452	9.30718	10.4316	10.1299	9.61084	9.0216	9.61425	9.54825	9.89507	10.4442	8.87341	8.57897	8.79844	8.66345	8.14534
ENSMUSG00000026638	Irf6	-0.149294	1	-1.04497	0.00663871	-1.19427	0.000927362		9.17629	9.47469	10.4298	9.97602	9.57788	9.7368	8.905	9.6247	9.82801	9.92784	8.75482	8.87727	8.87406	8.35871	7.95936
ENSMUSG00000015357	Clpx	0.0696835	1	-1.27069	2.51063e-06	-1.20101	1.03089e-05		11.5437	11.7369	12.3799	12.3078	11.8537	11.9522	11.8683	12.0146	12.256	12.2242	10.7677	10.955	11.2856	10.5338	10.2451
ENSMUSG00000058056	Palld	-0.83166	1	-0.372144	0.657846	-1.2038	0.00486085		9.0652	8.3536	10.0851	8.88644	9.17168	8.5084	7.89643	8.39248	8.42351	8.68347	8.38063	8.47549	7.98245	7.23545	7.72392
ENSMUSG00000039982	Dtx4	-0.262725	1	-0.941098	0.00171559	-1.20382	1.23627e-05		8.86306	8.43713	9.21593	8.49153	8.26881	8.3144	8.47676	8.22702	8.31617	8.78097	7.43392	7.48436	7.9283	7.37619	7.19769
ENSMUSG00000090093	Gm14399	-0.602156	1	-0.604675	0.45952	-1.20683	0.0216635		6.48789	6.70422	5.87316	5.469	5.4714	5.75703	6.1779	5.45547	5.05644	4.91038	5.02098	5.16531	5.05671	4.54235	4.86788
ENSMUSG00000041828	Abca8a	-0.151634	1	-1.0566	0.0685522	-1.20824	0.0246117		9.06904	9.13562	10.6051	9.7057	9.88167	9.40618	8.51098	9.88889	9.6849	10.2037	8.61167	8.49004	9.35068	8.21617	7.82604
ENSMUSG00000118516	Cyp2d13	0.150893	1	-1.36073	3.55174e-06	-1.20983	5.82943e-05		10.351	10.4875	9.74	10.6817	9.51625	10.6218	10.2943	9.97964	10.2857	10.5846	9.31074	9.07368	8.61225	9.16823	8.83588
ENSMUSG00000046667	Rbm12b1	0.230143	1	-1.44166	0.000959763	-1.21152	0.0104815		6.51068	4.71605	5.99219	5.74218	5.97425	6.17382	6.07187	6.19683	6.15388	5.94237	4.79306	4.42267	5.24571	5.12442	4.42263
ENSMUSG00000038055	Dexi	-0.245011	1	-0.968639	0.00492389	-1.21365	0.000111957		9.39725	9.27835	8.59041	9.3395	8.73528	9.14076	9.18904	8.92229	8.6095	8.25822	8.31336	7.81243	7.65101	7.40932	8.1019
ENSMUSG00000047394	Odf3b	-0.213462	1	-1.00762	0.101424	-1.22108	0.0262867		6.9212	6.25587	5.91394	7.42531	6.46102	6.89577	6.21158	6.7783	6.28276	6.10533	5.83647	5.60047	6.12694	4.7635	4.66236
ENSMUSG00000057880	Abat	-0.164223	1	-1.06302	0.0106304	-1.22724	0.00159173		11.259	11.0237	12.4673	11.972	12.1359	11.4545	11.0895	11.9707	11.7989	12.0155	10.9853	10.5987	10.9975	10.3625	10.054
ENSMUSG00000120241	NA	-0.0217803	1	-1.20651	0.0230915	-1.22829	0.0187963		5.79316	6.47498	5.29604	6.15288	5.76708	5.91823	6.03472	6.03458	5.52102	6.06268	4.11148	4.68132	4.16799	5.65316	5.35157
ENSMUSG00000062410	Hsd3b3	0.0143605	1	-1.24499	0.000798249	-1.23063	0.000863476		11.6737	11.6502	10.2839	10.9816	10.8818	11.3907	11.5856	11.3632	10.7824	10.6425	10.3933	10.0892	9.57496	9.84374	9.73318
ENSMUSG00000040446	Rprd1a	0.166851	1	-1.40227	0.0040577	-1.23542	0.016433		8.47985	8.68181	7.76429	7.87039	7.63128	8.93001	9.06094	7.57938	7.52084	7.60386	7.03519	6.90097	6.37846	7.37619	6.89498
ENSMUSG00000026447	Pik3c2b	-0.237958	1	-0.998567	0.12042	-1.23652	0.0294403		7.69313	6.91869	7.81899	6.87435	6.81359	6.99552	6.689	6.60925	7.16722	7.59391	6.86945	6.63014	5.05671	5.41288	5.56352
ENSMUSG00000074768	Bhmt	0.124215	1	-1.36243	0.0102464	-1.23821	0.0253894		15.5983	15.6154	15.2255	15.7954	14.6518	15.2295	15.8761	15.4846	15.7087	15.3788	14.2683	15.3701	12.9246	13.3013	13.733
ENSMUSG00000074476	Spc24	-0.426084	1	-0.81792	0.274695	-1.244	0.0314536		10.0325	9.28481	7.50877	8.37963	8.06191	8.32403	8.73014	9.05048	8.08472	8.14011	7.6874	7.85053	7.66053	7.37619	7.88638
ENSMUSG00000037826	Ppm1k	-0.375002	1	-0.874217	0.184975	-1.24922	0.0191882		9.32193	9.45191	10.9416	9.56089	9.97625	9.1462	8.52444	10.1189	9.41086	10.2102	8.93625	8.31305	9.22154	8.79465	8.21602
ENSMUSG00000060862	Zbtb40	0.0603259	1	-1.31668	0.00236294	-1.25635	0.00449918		5.71681	5.55989	6.74611	5.97178	6.70149	6.6577	6.1779	6.12696	5.96702	6.44125	5.25408	4.50142	5.29545	4.95522	5.23264
ENSMUSG00000018068	Ints2	-0.632674	1	-0.635218	0.408293	-1.26789	0.0115969		7.00385	6.70422	6.06642	6.40234	6.06766	6.01649	6.5642	5.64235	4.80497	5.98867	5.88361	5.23611	5.08527	5.12442	4.99024
ENSMUSG00000018401	Mtmr4	-0.524394	1	-0.75587	0.0901693	-1.28026	0.000201129		9.24246	9.03196	10.1717	9.17535	9.49455	9.08524	8.6829	8.6724	8.90813	9.35273	8.71628	8.34009	8.32548	7.83223	7.55575
ENSMUSG00000026864	Hspa5	0.064051	1	-1.35071	1.70829e-05	-1.28666	5.00005e-05		14.166	13.7601	12.9815	13.4809	14.3536	13.9082	14.0461	13.8469	13.7134	13.925	12.8362	12.9244	12.1525	12.0095	12.5606
ENSMUSG00000087141	Plcxd2	-0.0411792	1	-1.25764	0.00977625	-1.29882	0.00645309		10.0305	10.3891	10.5855	9.7057	9.6232	11.0325	10.3893	9.24029	9.2687	9.52626	9.14168	9.01952	8.73451	8.85603	8.20026
ENSMUSG00000032115	Hyou1	0.204085	1	-1.50741	1.38252e-05	-1.30333	0.000298549		11.1697	10.5585	11.156	10.7958	12.0314	11.6106	10.9292	11.3262	11.255	11.891	10.3686	10.1546	9.59744	9.60718	9.77527
ENSMUSG00000055730	Ces2a	-0.248339	1	-1.0598	1.14502e-08	-1.30814	2.14274e-13		12.8719	12.6584	12.4425	12.5502	12.4216	12.2711	12.259	12.216	12.4534	12.5246	11.2979	11.6386	11.3444	11.1728	10.8995
ENSMUSG00000020038	Cry1	-0.443814	1	-0.872086	0.0193652	-1.3159	2.75393e-05		8.57483	8.68181	8.88005	8.31265	7.90877	8.0902	8.32348	7.76907	7.62176	8.39916	7.06617	6.86419	7.77892	6.95034	7.16558
ENSMUSG00000121277	NA	-0.624901	1	-0.710851	0.448504	-1.33575	0.0297622		4.9614	4.71605	4.8682	5.02417	4.69294	3.76446	3.83389	4.22789	4.2202	5.06244	4.18859	3.56326	3.93676	3.55097	3.55505
ENSMUSG00000056724	Nbeal2	-0.713505	1	-0.622297	0.562875	-1.3358	0.0460931		6.23766	5.1712	7.18144	6.60254	6.62979	6.35376	4.88994	6.05354	5.4569	5.95797	5.54545	5.09086	5.98257	4.7635	4.18707
ENSMUSG00000107741	Gm2011	0.0429631	1	-1.38631	0.00934987	-1.34335	0.0132925		4.89365	4.99339	4.59484	5.38455	4.54488	4.83327	5.04743	5.20726	4.87206	4.77603	3.94369	3.76826	3.80558	4.7635	3.29503
ENSMUSG00000110317	Gm45250	-0.982485	1	-0.370783	0.790718	-1.35327	0.0350783		4.74779	5.27862	4.8682	5.13171	4.05438	4.53479	4.27722	3.93265	3.5007	4.00302	3.64854	3.56326	3.58331	3.9617	4.18707
ENSMUSG00000022679	Mpv17l	-0.370744	1	-0.996842	0.103627	-1.36759	0.00803519		10.5164	10.3876	9.26009	9.27255	8.9951	9.80025	9.56949	8.98781	9.4193	9.39775	8.87341	8.84931	7.17417	7.78251	8.88008
ENSMUSG00000048782	Insc	0.102493	1	-1.47986	0.00871226	-1.37736	0.0176681		9.24246	8.89939	7.33198	7.86521	8.62282	8.99171	9.1848	8.80415	7.84275	7.91085	8.08537	6.73977	6.5316	7.12008	6.93363
ENSMUSG00000079355	Ackr4	-0.265523	1	-1.11477	0.061747	-1.3803	0.00931258		6.06362	6.33266	5.67388	5.69621	5.02649	4.93727	5.5987	5.3973	6.25789	5.25153	4.58064	4.92935	3.93676	4.54235	4.73417
ENSMUSG00000020672	Sntg2	0.38778	1	-1.76995	0.000420488	-1.38217	0.0126644		7.50162	7.58505	6.65282	7.59777	6.54138	7.6822	8.36896	7.22541	7.42354	7.0628	5.63081	6.04364	4.4574	6.47454	6.38329
ENSMUSG00000036181	H1f2	-0.398079	1	-0.996952	0.0203556	-1.39503	0.000162811		10.9652	10.812	9.73574	10.5651	10.4744	10.3056	10.9443	9.84197	9.98969	9.22156	9.45036	9.22057	9.16244	9.02591	8.97576
ENSMUSG00000032575	Manf	0.353561	1	-1.75103	0.00644857	-1.39747	0.0508804		12.6991	12.8975	9.44884	11.9756	12.2724	12.9145	13.3127	12.4564	11.7938	11.7873	10.8434	11.0349	9.80166	10.7004	11.3505
ENSMUSG00000001774	Chordc1	-0.310821	1	-1.08851	0.00720685	-1.39934	0.000123005		10.7426	10.4535	9.64327	9.85962	9.4691	10.0842	10.4003	9.46752	9.49708	9.26453	8.30039	8.84743	8.52111	8.85603	8.99781
ENSMUSG00000028167	Bdh2	0.318675	1	-1.72435	0.000180417	-1.40567	0.00467387		8.37196	8.66211	6.52703	8.104	8.13278	8.5459	8.51098	8.82361	8.17051	7.90684	6.79743	6.90097	5.56251	6.99468	7.0437
ENSMUSG00000117879	2310015A16Rik	0.00854531	1	-1.41549	0.00837914	-1.40694	0.00867528		9.13287	9.12126	7.36911	9.69843	7.94861	8.57844	8.37641	9.33047	9.23085	8.69049	6.90416	7.72898	7.84723	7.75699	6.98604
ENSMUSG00000037797	Adh4	-0.267184	1	-1.14085	0.0201632	-1.40803	0.00144796		12.1071	12.1573	11.1145	11.6759	10.6242	11.5282	11.8827	10.9371	11.1746	11.1897	9.6578	10.1698	9.8883	11.1312	9.85595
ENSMUSG00000089857	Zfp882	-0.362302	1	-1.04759	0.0544048	-1.40989	0.00242606		5.82988	5.75853	4.78271	5.49608	5.32775	5.25162	5.12017	4.82142	5.08501	5.37287	4.03002	3.76826	4.36723	5.12442	4.28596
ENSMUSG00000046876	Atxn1	-0.717954	1	-0.693084	0.379002	-1.41104	0.00597957		6.83352	7.07588	8.21544	6.78931	7.17435	6.4448	5.87576	7.03826	6.30721	7.09843	6.37092	6.03042	6.4239	4.95522	5.39652
ENSMUSG00000097354	2310001H17Rik	0.366482	1	-1.77828	0.00308453	-1.4118	0.0345022		8.42691	8.98515	6.5913	8.33157	7.77669	9.10492	9.22246	8.66934	8.03435	6.59881	6.94917	6.87901	6.4239	7.19801	6.65709
ENSMUSG00000027478	Dnmt3b	-0.743431	1	-0.683551	0.390439	-1.42698	0.00478218		6.26473	6.05898	5.52388	5.54878	5.35765	5.6386	4.61587	5.42668	4.90448	4.62787	4.84162	4.92935	3.99814	4.54235	4.0809
ENSMUSG00000038375	Trp53inp2	0.0691345	1	-1.5007	0.000127241	-1.43157	0.000287688		11.0119	10.7746	12.2366	11.5287	11.0685	11.9125	11.3751	10.6802	11.2046	11.9328	10.3008	10.2208	10.1345	9.62844	9.51865
ENSMUSG00000015342	Xk	-0.0821967	1	-1.39136	0.0049908	-1.47356	0.00219061		5.79316	5.64266	7.02271	6.68724	6.79186	6.49679	5.69709	6.43228	6.40107	6.8198	5.54545	5.25895	5.29545	4.95522	4.28596
ENSMUSG00000030470	Csrp3	-0.0867438	1	-1.39693	0.0463777	-1.48367	0.0282688		10.6051	10.5014	8.60294	10.4727	8.37129	9.82079	10.5377	9.41535	10.1317	9.35126	8.18282	9.05585	6.95179	9.02591	8.6064
ENSMUSG00000110996	Gm36251	-0.436365	1	-1.0506	0.239713	-1.48697	0.038312		7.01983	7.07588	5.57563	5.89245	5.32775	6.61128	6.3691	5.95617	4.50021	5.4848	5.06254	4.29585	5.36699	5.41288	4.66236
ENSMUSG00000018427	Ypel2	-0.39244	1	-1.09558	0.0468002	-1.48802	0.00166471		7.54643	8.56995	9.90712	8.95148	9.10494	8.82207	8.39118	8.6724	8.3867	8.76776	8.12514	7.36833	7.8802	6.95034	6.93363
ENSMUSG00000052085	Dock8	-0.771766	1	-0.721533	0.379826	-1.4933	0.00517373		8.24857	7.3952	9.72432	8.53462	8.98795	8.07318	7.33376	7.72837	8.20995	8.4743	8.0904	7.43505	6.78768	6.85734	6.89498
ENSMUSG00000056035	Cyp3a11	-0.678873	1	-0.815019	0.0560835	-1.49389	6.96059e-06		16.7324	16.6059	16.1981	16.1051	16.014	14.8068	15.8275	16.1864	15.6533	15.6019	14.3489	14.4159	15.4389	15.0688	14.7625
ENSMUSG00000027579	Srms	0.19747	1	-1.69655	0.00168895	-1.49908	0.00935705		4.82256	5.27862	4.69183	4.86705	4.64526	5.75703	4.27722	4.58133	5.14049	4.9421	3.85185	3.94771	3.32044	3.55097	3.63225
ENSMUSG00000064294	Aox3	0.0964796	1	-1.59899	0.00149206	-1.50251	0.00352651		12.0731	11.5791	11.2985	10.9229	10.7464	12.3789	12.0768	10.4661	10.751	10.7308	9.95676	10.424	9.87609	9.80068	9.21101
ENSMUSG00000021270	Hsp90aa1	-0.0440311	1	-1.46302	4.61046e-07	-1.50706	1.54918e-07		12.3317	12.2053	11.9045	11.6003	11.6467	12.1813	12.4832	11.6883	11.4484	11.5315	10.5143	10.8587	10.0627	10.4165	10.343
ENSMUSG00000117499	Gm50010	-0.486705	1	-1.02623	0.196509	-1.51294	0.0147359		5.50612	5.89984	4.94891	5.13171	4.05438	5.03429	4.88994	4.41541	4.93618	4.58832	4.46141	3.89034	3.58331	2.97458	4.13496
ENSMUSG00000101397	Mug-ps1	-0.187189	1	-1.33037	0.00754163	-1.51755	0.00111505		8.58561	8.52702	9.62803	9.35068	9.17588	9.49833	7.72046	9.08544	8.81529	9.00024	8.16385	7.59623	6.86385	8.13925	6.83092
ENSMUSG00000024131	Slc3a1	-0.209508	1	-1.31034	0.00436699	-1.51985	0.000411934		9.53147	9.49432	10.4951	9.5301	10.5123	9.06242	9.78335	10.5427	9.71605	9.38915	8.51394	8.22877	8.06005	9.27096	8.02166
ENSMUSG00000097589	Dleu2	0.0981667	1	-1.62782	1.6252e-07	-1.52965	1.19181e-06		7.87979	7.93625	7.44063	8.19773	7.42789	7.28884	8.10793	8.14545	7.83437	7.98506	5.92926	6.57658	5.88846	6.95034	6.23028
ENSMUSG00000022723	Crybg3	-0.598033	1	-0.93537	0.250163	-1.5334	0.011298		6.31739	6.25587	8.37365	6.85355	6.66609	6.98342	6.66489	5.45547	6.62182	6.70431	5.63081	6.1205	5.64157	4.95522	5.71317
ENSMUSG00000121225	NA	-0.156342	1	-1.39534	0.00144386	-1.55169	0.000208845		6.98769	6.72337	6.31503	6.4585	6.54138	6.04005	7.1549	6.35799	5.73439	6.69504	5.86023	5.11611	4.80523	4.7635	4.93036
ENSMUSG00000120904	NA	-0.465153	1	-1.08772	0.0751236	-1.55287	0.00217795		7.34557	6.91869	7.05041	6.44466	5.55119	6.15237	6.88957	5.76242	6.14033	6.4957	4.58064	5.16531	5.77029	5.95197	4.93036
ENSMUSG00000044468	Tent5c	-0.130207	1	-1.42561	0.000942099	-1.55582	0.000175389		6.93811	6.90199	8.22358	7.62869	8.03902	6.78861	7.06564	7.6804	7.71151	8.01146	6.11849	6.14523	6.18088	6.65115	5.64028
ENSMUSG00000112249	Gm30262	0.319212	1	-1.9008	0.00437597	-1.58159	0.0293832		9.61536	9.57556	6.55308	9.09126	7.92883	9.64762	9.96957	9.27704	8.37229	8.08079	6.86945	7.58271	7.16751	8.05799	6.80615
ENSMUSG00000090555	Gm8893	-0.214089	1	-1.37873	0.00557858	-1.59282	0.000610425		9.81397	9.70638	9.3352	11.3625	10.5765	9.46392	9.69385	10.7126	10.5422	9.87438	8.99913	8.58124	9.09029	8.57859	8.48677
ENSMUSG00000032735	Ablim3	-0.0118458	1	-1.59009	3.3775e-05	-1.60194	2.60507e-05		8.21427	8.3036	9.04518	8.82367	7.84688	9.00374	8.36148	7.74012	8.26404	8.80705	7.50347	6.4433	6.94402	7.07948	6.52161
ENSMUSG00000086877	A230072C01Rik	0.273223	1	-1.87564	0.00284421	-1.60242	0.0174923		6.98769	7.11988	5.62559	6.68724	5.35765	6.85651	7.75513	6.72017	6.11285	5.52724	4.69075	5.44976	4.73486	4.28104	5.46143
ENSMUSG00000027261	Hao1	-0.106484	1	-1.49701	0.0379173	-1.60349	0.0199719		13.7439	13.5839	11.6477	11.9834	11.3961	13.0915	13.7666	12.0856	11.569	11.7079	11.1861	10.9598	11.3762	11.4466	11.0184
ENSMUSG00000020053	Igf1	-0.0475044	1	-1.55809	7.28237e-17	-1.6056	4.21327e-18		13.2665	13.3597	13.479	13.4806	12.7175	13.3866	13.2657	13.266	13.1002	13.1586	11.4593	11.9596	11.5243	11.8114	11.5958
ENSMUSG00000078452	Raet1d	0.155208	1	-1.76135	0.00142295	-1.60614	0.00506151		7.94818	7.80764	7.30923	8.08183	8.48062	6.64239	7.66076	8.90413	8.42071	8.09143	6.37092	6.13292	4.96746	6.85734	7.03662
ENSMUSG00000083899	Gm12346	-0.0504701	1	-1.57052	0.0233668	-1.62099	0.0165719		7.08202	4.04738	5.87316	5.52267	5.67509	6.19496	6.27666	5.45547	5.62193	5.75862	4.39789	4.87122	4.16799	4.95522	4.0809
ENSMUSG00000024843	Chka	-0.225785	1	-1.39765	8.66953e-06	-1.62344	9.34447e-08		9.97629	9.89122	9.94451	10.2491	10.3016	9.77239	9.91183	10.5062	9.28264	9.50518	8.61167	8.42082	8.99378	8.17822	7.87053
ENSMUSG00000005124	Ccn4	-0.100697	1	-1.53413	0.0108126	-1.63483	0.00507173		4.89365	4.46629	5.85233	5.16585	5.06324	5.08045	4.14403	5.24072	5.24544	5.32556	4.39789	4.00289	3.41349	2.97458	3.70554
ENSMUSG00000067144	Slc22a7	0.0157003	1	-1.65301	0.000694018	-1.63731	0.000730399		8.37196	8.25839	9.18919	8.96609	7.69121	8.98869	8.67085	8.0401	8.85936	8.2645	6.4823	7.92027	6.33154	7.27194	6.12736
ENSMUSG00000096740	Lbhd1	-0.136043	1	-1.51448	0.0318423	-1.65053	0.0137657		8.34684	7.7528	6.44593	6.63945	6.43321	7.41129	8.28446	6.44669	6.33125	6.56864	5.18049	5.54578	6.28305	5.41288	6.04505
ENSMUSG00000002250	Ppard	-1.11169	1	-0.549448	0.527276	-1.66114	0.000376913		7.11214	6.68483	8.71102	7.84428	8.0528	7.04292	6.5379	7.06653	6.21976	6.82832	6.62784	5.87642	5.60258	6.70553	6.2549
ENSMUSG00000063730	Hsd3b2	-0.374319	1	-1.2872	0.00115862	-1.66151	5.24771e-06		9.93476	9.64245	8.74249	8.6716	8.77459	9.44198	9.11088	8.65389	8.23884	8.6622	7.58416	7.48436	7.77015	7.92682	7.23529
ENSMUSG00000052562	Slc22a30	0.0241715	1	-1.69164	0.000726702	-1.66747	0.000820766		12.1038	12.3509	10.5043	11.3464	10.4685	11.8972	12.3842	11.0459	11.1188	10.8579	9.77181	9.97653	9.33887	10.211	10.0434
ENSMUSG00000025197	Cyp2c23	-0.0865312	1	-1.58133	0.000443287	-1.66786	0.0001414		10.4353	10.3058	11.6086	11.4365	11.8886	10.8744	10.1904	11.6631	11.3928	11.3674	10.0566	9.77829	8.98622	9.83157	9.07762
ENSMUSG00000052137	Rbm12b2	0.00934632	1	-1.68811	0.0194638	-1.67876	0.0197106		5.96804	6.5412	5.26485	4.37772	5.44379	5.69903	6.24449	5.42668	5.27052	5.64756	2.56021	4.61203	4.41302	4.28104	4.46546
ENSMUSG00000032068	Plet1	-0.0682551	1	-1.62173	0.00582593	-1.68998	0.00331098		5.93472	6.60451	4.78271	6.41659	5.26603	6.21579	5.43727	5.99591	5.80477	5.82817	4.84162	4.71476	3.80558	2.97458	4.73417
ENSMUSG00000041293	Adgrf1	-0.132197	1	-1.5608	3.29259e-05	-1.693	3.92464e-06		7.2267	6.62501	7.37643	6.44466	7.21575	7.22862	6.1779	7.183	6.62182	6.9888	5.95155	5.42976	4.99783	5.53801	5.10303
ENSMUSG00000068854	H2bc21	-0.161134	1	-1.53954	0.00227842	-1.70068	0.000419561		6.18195	5.64266	6.8015	6.15288	6.10339	5.9682	5.37919	6.68413	5.95159	6.06268	5.45471	4.15679	4.05701	4.54235	4.80257
ENSMUSG00000024807	Syvn1	-0.173705	1	-1.53307	0.0405448	-1.70677	0.015382		8.42091	8.30995	9.23818	9.59418	10.9155	10.4031	8.71848	9.56816	8.74767	9.12467	8.66997	8.04052	8.18738	6.53584	7.4044
ENSMUSG00000039835	Nhsl1	-0.492061	1	-1.21871	0.0225293	-1.71077	0.000173592		6.26473	6.22933	7.43364	6.55181	7.54296	6.76053	6.30814	6.14475	6.43475	6.53783	6.01644	4.95755	5.27079	3.9617	5.39652
ENSMUSG00000026249	Serpine2	-0.102776	1	-1.63289	0.013653	-1.73567	0.00671145		6.57698	5.86579	5.97302	4.98647	5.81096	5.9682	6.759	4.86499	5.62193	5.25153	3.75377	3.56326	4.62241	4.95522	4.80257
ENSMUSG00000079015	Serpina1c	-0.330514	1	-1.40934	6.46316e-06	-1.73985	5.0174e-09		14.8827	14.6762	13.5965	14.1089	13.4158	14.1393	13.7009	13.9315	14.0213	13.7546	12.7068	12.545	12.3713	12.5588	12.337
ENSMUSG00000054263	Lifr	-0.266752	1	-1.47769	6.78327e-10	-1.74445	6.02586e-14		11.9117	12.1882	12.7872	12.3256	11.7006	11.9089	12.0762	11.618	11.9041	12.2456	10.4599	10.4441	10.7723	10.3625	10.3665
ENSMUSG00000029009	Mthfr	-0.428688	1	-1.32047	0.0119491	-1.74916	0.000168414		6.46473	7.3952	8.60916	8.17696	7.77114	7.82463	6.1779	7.69857	7.55186	7.39625	6.03743	6.16955	6.28305	6.41051	5.92744
ENSMUSG00000105703	Gm43305	0.504382	1	-2.25467	4.77346e-06	-1.75029	0.000991738		6.53312	6.40558	6.34516	6.80022	6.46102	7.6747	7.27125	6.12696	7.26407	5.94237	4.74281	4.74744	3.87266	4.95522	5.67719
ENSMUSG00000114247	Gm32063	-0.0942391	1	-1.6562	0.00499788	-1.75044	0.00225822		5.79316	6.42909	5.52388	6.72207	5.35765	5.57553	6.14341	6.24709	5.67926	6.10533	4.88859	3.56326	4.11357	5.65316	4.0809
ENSMUSG00000045087	S1pr5	-0.307216	1	-1.44697	0.0063249	-1.75419	0.000295869		6.41727	5.55989	5.97302	6.18653	6.4191	5.44045	5.18941	6.14475	6.12666	6.06268	4.52225	5.34688	3.66127	4.54235	4.23736
ENSMUSG00000055116	Arntl	-0.194724	1	-1.56042	0.000835625	-1.75515	8.24891e-05		7.65272	8.00043	8.92564	8.45403	8.57272	8.29005	8.18624	8.00158	8.24518	8.24874	6.7726	6.03042	7.38989	7.12008	5.18219
ENSMUSG00000072082	Ccnf	0.23323	1	-2.0091	8.97486e-06	-1.77587	0.000141455		8.09113	8.93267	7.53515	8.04103	6.93754	8.60237	8.98994	7.79746	7.44574	8.07722	6.03743	6.77982	6.11314	6.12153	6.4164
ENSMUSG00000112615	Gm18337	-0.758196	1	-1.03083	0.367651	-1.78903	0.0248794		5.08804	3.92043	6.04822	4.90797	5.55119	5.16857	3.99728	4.63265	3.32026	5.14653	4.18859	3.63488	4.11357	3.55097	3.29503
ENSMUSG00000118017	Gm29966	-0.36059	1	-1.43212	0.00237361	-1.79271	3.34437e-05		6.57698	6.68483	6.70022	7.23745	6.90754	6.08603	6.88957	6.81208	5.05644	6.92673	5.51583	5.1893	4.87233	5.12442	5.07565
ENSMUSG00000084159	Gm12696	0.0245419	1	-1.81741	0.00937522	-1.79287	0.0110069		4.74779	5.60187	4.43592	4.37772	3.81677	4.24165	4.88994	4.47286	4.90448	4.9421	2.77545	3.63488	3.73523	2.97458	3.19679
ENSMUSG00000042834	Nrep	-1.09864	1	-0.703787	0.427416	-1.80243	0.000522668		9.83218	9.62983	8.37365	8.40486	7.74876	8.50417	7.57279	8.26004	7.50507	7.46337	7.03519	7.22485	6.25817	7.37619	7.86655
ENSMUSG00000110605	Gm32856	-1.14228	1	-0.669805	0.571867	-1.81208	0.00461466		5.93472	5.47209	5.52388	5.16585	5.02649	5.03429	4.14403	4.29314	3.80537	4.70385	3.94369	4.61203	2.87334	2.97458	4.13496
ENSMUSG00000085468	Gm15343	-0.303982	1	-1.5201	0.056503	-1.82408	0.0115763		6.4412	5.27862	5.49729	5.13171	4.59594	5.66913	5.49311	5.173	4.16776	5.32556	3.75377	4.42267	2.99876	4.95522	3.55505
ENSMUSG00000116673	A630089N07Rik	-0.215419	1	-1.60983	0.0478241	-1.82525	0.0160849		5.63619	6.05898	3.5313	5.1992	4.69294	4.24165	5.25548	4.98833	5.16745	5.32556	4.03002	3.23488	3.22097	4.54235	3.8418
ENSMUSG00000086054	Hnf1aos1	-0.140726	1	-1.69322	0.0218661	-1.83395	0.00938865		7.14165	7.78048	5.20038	6.67544	5.69865	7.39312	7.18911	6.19683	6.19376	5.39596	4.39789	5.63581	5.11328	4.7635	5.07565
ENSMUSG00000087382	Ctcflos	0.332176	1	-2.17091	0.00720685	-1.83874	0.0358355		5.14742	5.1712	5.13289	6.43069	4.95005	6.4448	6.39864	6.21378	3.87244	4.27622	3.85185	4.15679	3.41349	4.7635	3.55505
ENSMUSG00000026348	Acmsd	-0.312791	1	-1.5308	0.000375378	-1.84359	5.27463e-06		9.71686	10.1798	9.69683	9.17116	10.2154	9.18369	9.70276	10.3415	8.85522	9.05021	7.62635	7.17167	8.05284	8.70408	8.14863
ENSMUSG00000106538	Gm30301	-0.420353	1	-1.42826	0.107589	-1.84862	0.0152737		6.15326	6.05898	5.09792	5.49608	4.05438	5.54293	5.69709	3.66328	4.66062	5.44106	3.41179	4.46259	3.73523	3.55097	4.23736
ENSMUSG00000066687	Zbtb16	0.130507	1	-2.00107	0.0142295	-1.87057	0.0262614		5.46003	8.07683	9.5955	7.90617	7.76558	7.63658	7.43702	7.29874	8.58221	9.6002	5.99513	6.31836	7.17417	6.53584	5.83248
ENSMUSG00000030968	Pdilt	-0.0917038	1	-1.79267	0.0317307	-1.88437	0.0194968		8.15039	8.3036	6.62853	6.92506	5.20155	7.52416	8.4058	6.29567	6.38967	6.91878	4.74281	6.45324	4.80523	5.85907	5.54367
ENSMUSG00000009108	Gnat2	-0.588558	1	-1.30383	0.164769	-1.89239	0.0119389		7.19891	7.81658	4.90912	5.1992	5.6268	6.35376	6.45596	6.35799	5.31942	5.3013	5.06254	4.92935	5.11328	4.54235	4.46546
ENSMUSG00000025002	Cyp2c55	-0.540687	1	-1.35744	0.012014	-1.89813	5.72076e-05		8.47985	9.08472	6.82307	7.09413	8.40031	7.43813	7.72046	8.14545	7.67909	7.27071	6.05813	5.94846	6.48948	6.53584	6.69357
ENSMUSG00000046070	Igfals	-0.165133	1	-1.74156	4.55412e-05	-1.90669	4.51585e-06		9.53147	9.48313	11.0358	11.1568	10.6048	10.2257	9.85436	10.8078	10.507	10.263	8.53254	9.28877	8.67937	8.09919	8.23471
ENSMUSG00000059908	Mug1	-0.253816	1	-1.65538	7.35349e-05	-1.90919	1.8986e-06		13.3401	13.2373	14.3133	13.1931	13.0774	13.662	13.3754	12.8489	12.8964	13.3427	12.5146	11.7984	10.9758	11.0625	10.9587
ENSMUSG00000024118	Tedc2	0.269565	1	-2.18148	2.70475e-07	-1.91191	1.10944e-05		11.0079	11.0275	9.39224	10.2903	9.20701	11.2393	11.0621	10.0379	10.038	10.4162	8.30905	8.6987	8.47867	8.50385	8.37328
ENSMUSG00000022769	Sdf2l1	0.22184	1	-2.13661	6.18831e-05	-1.91477	0.000479879		11.8303	11.8293	9.81458	10.5088	10.98	11.8245	12.1	11.2942	10.4395	10.7102	8.88214	8.82464	8.99189	10.302	8.7257
ENSMUSG00000005947	Itgae	-0.621315	1	-1.30016	0.288019	-1.92148	0.0429589		6.48789	6.5412	4.49086	4.94775	4.25833	5.36786	5.95743	5.10194	4.11334	4.22556	2.9627	4.15679	4.11357	2.97458	4.76878
ENSMUSG00000105260	Gm40040	-0.621848	1	-1.30828	0.201443	-1.93013	0.016317		6.09413	6.2023	4.54379	5.71938	3.9004	4.93727	5.69709	5.0272	4.27081	4.62787	4.58064	3.94771	2.99876	2.97458	4.13496
ENSMUSG00000116130	Gm49431	-0.0034465	1	-1.93264	0.00182087	-1.93609	0.00168122		6.81533	6.96767	5.09792	6.41659	4.91026	6.95891	6.3691	6.16232	5.92023	5.52724	4.97819	4.42267	4.36723	4.95522	3.8418
ENSMUSG00000085929	Gm13421	-0.462858	1	-1.54674	0.0189605	-2.00959	0.000542467		8.20032	7.11988	5.80974	6.44466	6.06766	6.80245	6.39864	6.69625	6.42361	6.39616	5.97351	4.95755	4.41302	4.54235	5.04774
ENSMUSG00000097327	E030030I06Rik	0.254279	1	-2.26624	0.000816774	-2.01196	0.0046025		7.01983	5.72093	4.25729	6.4585	4.59594	6.70267	6.10809	6.46096	5.87187	5.60856	4.46141	4.64709	3.93676	3.55097	3.9663
ENSMUSG00000055027	Smyd1	0.0184663	1	-2.03736	1.38711e-06	-2.0189	1.69105e-06		7.2267	5.86579	7.25471	7.12048	6.08563	6.68783	7.13748	6.96006	6.85529	6.53783	5.45471	4.95755	4.66087	3.55097	5.15628
ENSMUSG00000001763	Tspan33	0.157373	1	-2.17968	1.30451e-07	-2.0223	1.32076e-06		7.98119	8.43713	7.86131	8.04103	7.70291	8.74175	8.66478	7.93158	7.42913	7.67165	5.97351	5.78493	6.95953	5.53801	5.37422
ENSMUSG00000024292	Cyp4f14	-0.0137959	1	-2.01494	8.03155e-07	-2.02874	6.56027e-07		11.5704	11.432	12.6133	12.152	11.8342	11.3969	11.2235	11.9024	12.4381	12.4546	10.6618	10.2339	8.94785	9.69042	9.70888
ENSMUSG00000062209	Erbb4	-0.304401	1	-1.72952	0.0201219	-2.03392	0.00286712		5.67706	5.4261	5.49729	4.12358	5.44379	4.72117	4.14403	4.63265	5.49996	5.60856	4.39789	3.56326	3.11414	2	3.8418
ENSMUSG00000027820	Mme	-0.284841	1	-1.76365	0.000412634	-2.04849	1.492e-05		9.53426	9.19853	10.2192	9.18994	9.03497	8.30956	8.07171	9.10374	9.69882	9.98225	7.02471	8.25741	7.52113	7.30753	6.80615
ENSMUSG00000099146	0610031O16Rik	-0.104042	1	-1.94688	0.000536545	-2.05092	0.000180315		10.1515	10.4333	8.49284	9.45789	7.79865	9.76711	10.2197	9.20258	8.90212	8.68581	7.31858	8.00041	7.07796	7.90374	7.19132
ENSMUSG00000094156	Sult2a7	-0.283328	1	-1.77858	0.101917	-2.06191	0.038278		6.2913	6.58372	4.3788	6.60254	3.81677	5.57553	6.33894	5.06505	5.29518	5.75862	4.33144	4.7794	2.58414	4.95522	2.97762
ENSMUSG00000029657	Hsph1	-0.305954	1	-1.75886	3.87167e-13	-2.06481	1.82476e-18		10.1641	9.49988	9.85047	9.68525	9.82795	10.0175	9.71161	9.2047	9.36501	9.09146	7.85643	8.02727	7.46789	7.62216	7.8178
ENSMUSG00000098014	Gm26967	-0.0256197	1	-2.0404	0.0337758	-2.06602	0.0294015		6.93811	6.7609	4.64415	5.13171	4.1935	6.19496	7.06564	4.47286	4.58264	5.68554	3.27706	4.38163	4.11357	4.54235	4.23736
ENSMUSG00000038217	Tlcd2	-0.250876	1	-1.83683	6.4039e-05	-2.0877	2.37516e-06		12.4235	12.2045	11.4011	11.6524	10.7215	11.3251	12.0126	11.0559	11.6432	11.5302	10.3789	9.5839	8.11649	9.82545	9.85595
ENSMUSG00000120967	NA	-0.433957	1	-1.66471	0.158805	-2.09867	0.0395116		6.46473	6.5412	3.63251	5.71938	4.95005	5.99255	6.45596	4.58133	4.41278	3.94158	4.63675	3.48791	3.99814	2	4.33297
ENSMUSG00000041782	Lad1	0.192418	1	-2.29235	0.00443475	-2.09993	0.0121907		5.46003	5.11433	6.31503	5.87192	4.32037	6.78861	5.37919	4.08781	5.71624	5.54801	4.33144	4.42267	3.11414	2	3.63225
ENSMUSG00000043671	Dpy19l3	0.231141	1	-2.34115	4.61364e-06	-2.11001	5.72278e-05		6.86923	6.2023	6.23683	5.09675	6.15538	7.37471	6.3691	6.07225	5.82184	5.89453	4.18859	4.50142	3.73523	4.7635	4.50705
ENSMUSG00000120173	NA	-0.409675	1	-1.7013	0.0075435	-2.11098	0.000264681		9.71931	9.62475	7.6722	8.54114	8.06644	8.53765	9.20584	8.4686	8.34302	7.83685	7.47297	6.97872	5.16772	6.27324	7.3878
ENSMUSG00000036452	Arhgap26	-0.252215	1	-1.8596	3.10864e-05	-2.11181	1.05948e-06		8.64862	8.21847	8.21544	8.03642	6.76979	8.15635	8.36148	6.78965	7.85109	7.62356	6.5857	5.68725	5.62221	5.95197	6.17974
ENSMUSG00000120226	NA	0.530925	1	-2.65926	0.00072772	-2.12833	0.01396		5.63619	5.68233	3.5313	5.93266	4.91026	4.59963	5.69709	6.16232	6.37817	5.72254	2.30712	4.20465	4.16799	3.55097	2.97762
ENSMUSG00000027983	Cyp2u1	-0.226823	1	-1.90228	0.0713606	-2.1291	0.0310464		8.71881	7.96869	6.02978	5.52267	6.25406	7.84483	8.38381	6.03458	4.9672	6.27684	6.03743	5.68725	4.41302	4.54235	5.56352
ENSMUSG00000031327	Chic1	-0.6199	1	-1.52268	0.0398476	-2.14258	0.000634783		7.11214	6.56261	9.05433	8.29733	7.8626	6.40907	7.18911	7.40587	7.68843	7.98886	6.89268	5.06517	4.77047	6.27324	5.89648
ENSMUSG00000027556	Car1	0.190735	1	-2.34173	0.0040577	-2.15099	0.0109029		6.06362	7.33426	5.02534	5.89245	5.1682	6.15237	7.11985	5.99591	5.90429	6.11927	5.28952	3.89034	2.58414	2.97458	4.62507
ENSMUSG00000021594	Srd5a1	-0.00691399	1	-2.1512	1.58007e-07	-2.15811	1.30098e-07		10.7329	10.3153	9.56861	9.89057	9.22131	10.4922	10.7431	9.72713	9.30101	9.28941	8.0904	8.16064	7.20704	8.01557	7.87451
ENSMUSG00000023272	Creld2	0.924704	1	-3.08755	3.57724e-11	-2.16285	1.48193e-05		10.8188	10.5545	8.22763	10.2728	11.2012	12.0752	11.8322	11.184	10.3548	11.0059	8.35994	8.42082	7.97865	8.44114	8.46583
ENSMUSG00000090877	Hspa1b	-1.0696	1	-1.10837	0.250205	-2.17798	0.00098428		8.67408	8.70125	6.8015	7.03071	6.68978	7.75517	7.06564	5.82993	6.78739	5.66668	6.66878	5.58247	5.27079	5.27585	5.48243
ENSMUSG00000040127	Sdr9c7	-0.182567	1	-1.99837	0.000123816	-2.18094	1.5028e-05		11.3746	11.2795	9.81458	10.4675	9.16112	11.1166	11.0997	9.41352	10.1546	9.71711	8.47983	8.91731	8.11649	8.47284	8.28638
ENSMUSG00000030559	Rab38	0.100673	1	-2.28564	0.000519389	-2.18497	0.00105569		5.50612	4.71605	3.97846	5.16585	5.57684	3.97462	4.97083	5.91531	5.41251	4.9421	3.27706	3.48791	2.99876	3.55097	3.70554
ENSMUSG00000026272	Agxt	0.178243	1	-2.37468	1.34777e-07	-2.19644	1.42759e-06		11.5805	11.5445	12.0983	13.0012	13.2821	12.001	12.0491	13.5745	12.5803	12.475	10.4195	10.3415	10.7563	10.031	9.66017
ENSMUSG00000075463	4930594M22Rik	-0.697673	1	-1.50723	0.176224	-2.2049	0.0121998		5.20445	5.32947	5.20038	5.09675	4.98878	4.53479	5.04743	4.90729	3.73502	4.32515	2.30712	4.15679	3.80558	3.9617	2
ENSMUSG00000106783	Chaer1	-0.680007	1	-1.54319	0.123709	-2.2232	0.00577442		3.80782	4.63751	4.59484	4.78157	4.69294	3.51838	3.1906	3.66328	4.90448	3.94158	3.64854	2.67952	2.87334	2	3.09136
ENSMUSG00000051906	Cd209f	-0.372219	1	-1.87175	0.0525422	-2.24397	0.0104647		6.95483	5.99741	3.42245	5.38455	5.52508	4.83327	3.83389	5.51138	6.48919	5.4631	4.46141	3.70311	3.93676	3.9617	3.38701
ENSMUSG00000087424	5730405O15Rik	-1.96042	1	-0.303243	0.918024	-2.26367	0.0336879		4.49696	4.46629	2.87987	4.25624	4.25833	2.84732	3.83389	2.51951	2.41434	2.8763	2.9627	2.67952	3.11414	2	2.57008
ENSMUSG00000022149	C9	-0.56746	1	-1.71778	0.06636	-2.28524	0.00466581		15.2092	15.1584	12.6669	12.5538	12.6611	14.1301	14.6575	12.9578	12.5288	12.406	11.5443	12.1998	10.0097	12.7086	11.8825
ENSMUSG00000110273	Gm41231	0.379887	1	-2.67711	0.000258855	-2.29722	0.00318292		5.41241	4.92889	4.31932	5.74218	3.97944	4.9866	4.80424	5.69158	5.62193	5.41869	3.75377	3.56326	3.22097	3.55097	2
ENSMUSG00000085995	Gm2788	-0.052073	1	-2.24718	0.000508802	-2.29925	0.00030011		9.94735	10.5888	9.00799	10.6617	7.60036	10.1774	10.7759	9.06457	9.48641	9.03006	6.90416	7.59623	6.68878	8.50385	7.85048
ENSMUSG00000007646	Rad51c	0.320168	1	-2.63796	0.00227842	-2.31779	0.0118949		4.40263	3.92043	3.97846	5.02417	4.69294	4.88621	5.83312	4.52811	3.99791	3.50511	3.12842	2.3794	2.73597	3.9617	2.85414
ENSMUSG00000022508	Bcl6	-1.5468	1	-0.777326	0.537914	-2.32413	0.000618025		9.08811	7.6958	9.27387	6.49923	7.08781	7.87133	6.39864	5.51138	5.75231	7.14687	6.41971	6.05673	5.64157	6.27324	5.83248
ENSMUSG00000023800	Tiam2	-0.419923	1	-1.90555	2.99569e-05	-2.32548	8.79014e-08		8.46825	7.64651	6.90627	7.86	6.76979	7.27898	7.17211	6.57029	7.3781	7.64781	5.57447	5.52708	4.4574	5.95197	5.54367
ENSMUSG00000067225	Cyp2c54	-0.371937	1	-1.96293	0.0304412	-2.33487	0.00485708		11.837	12.0814	12.3962	12.3811	10.7716	11.3786	11.5308	10.4492	11.9444	12.2462	10.3861	10.7561	5.41279	7.85647	9.50332
ENSMUSG00000121106	NA	0.234504	1	-2.57678	0.00782638	-2.34228	0.0208109		4.82256	4.16405	4.3788	5.35526	4.59594	4.15802	5.31866	6.09072	3.93654	3.58765	3.27706	3.32424	3.11414	3.55097	2
ENSMUSG00000084788	Gm11342	-0.372107	1	-1.99465	0.0669274	-2.36676	0.0163523		5.59412	6.51946	4.1246	3.89846	3.97944	4.93727	5.5987	4.35557	4.66062	4.62787	3.94369	2.3794	2.87334	2.97458	3.9663
ENSMUSG00000029656	C8b	-0.431724	1	-1.93659	0.0100935	-2.36832	0.000565539		14.0937	13.8927	12.2486	11.6354	11.4754	13.1428	13.6998	11.9344	11.4864	11.6385	10.6677	11.3047	9.5106	11.1112	10.4117
ENSMUSG00000024694	Keg1	-0.0769786	1	-2.30736	0.0064735	-2.38434	0.00415543		12.5031	12.718	9.88806	10.5936	9.41147	12.5492	12.2046	10.7902	10.4017	10.0548	9.05683	9.92568	7.39561	9.39195	9.41185
ENSMUSG00000108083	Mug4-ps	0.736845	1	-3.13121	0.00124795	-2.39436	0.0307403		3.05096	5.32947	5.09792	4.82495	2.70552	5.50957	5.78919	5.33669	4.16776	4.62787	2.56021	3.70311	2.87334	2	2.57008
ENSMUSG00000034783	Cd207	-0.515588	1	-1.8808	0.0438334	-2.39639	0.00366326		8.36572	8.52702	7.02271	8.04562	8.37495	7.17644	8.98508	6.24709	7.02705	7.20686	4.03002	5.36805	5.11328	4.28104	7.40989
ENSMUSG00000097639	Platr4	0.392438	1	-2.80079	0.0124934	-2.40835	0.0489391		4.19316	4.99339	3.5313	3.42162	3.17725	5.12518	4.80424	3.33179	3.99791	3.50511	2.77545	2.80901	2	3.55097	2.40389
ENSMUSG00000097000	Gm17435	0.433207	1	-2.85622	0.00912884	-2.42301	0.0443053		3.80782	2	3.81583	4.19143	3.81677	4.06923	4.61587	3.84833	3.58311	3.8774	2.56021	2.53725	2.22204	3.55097	2.21603
ENSMUSG00000075420	Smim6	-0.105292	1	-2.35323	0.0104453	-2.45852	0.00610252		6.48789	6.17476	3.17652	5.26366	3.97944	5.44045	5.37919	6.19683	4.3197	4.9421	3.27706	3.48791	3.99814	2.97458	3.38701
ENSMUSG00000041930	Fam222a	-0.635113	1	-1.8285	0.0171797	-2.46361	0.000218391		4.58551	5.79518	6.43196	5.52267	6.93754	6.35376	5.37919	5.20726	5.31942	4.58832	4.39789	3.48791	4.41302	2	3.9054
ENSMUSG00000026950	Neb	-0.298208	1	-2.18022	3.68598e-06	-2.47843	5.61432e-08		5.50612	5.99741	6.96566	6.62725	6.08563	6.39087	6.30814	5.87325	5.77001	5.84505	4.63675	4.46259	3.66127	2	4.18707
ENSMUSG00000086447	Gm13522	-0.118412	1	-2.36861	0.000123816	-2.48703	3.89124e-05		5.63619	7.35895	4.94891	6.62725	6.18903	6.42705	6.7816	6.57029	6.01234	4.9421	3.53502	4.61203	4.11357	4.54235	3.9663
ENSMUSG00000027762	Sucnr1	0.0387057	1	-2.53571	1.36764e-05	-2.497	1.83387e-05		9.53147	9.81743	8.19904	8.72981	7.05168	8.9237	8.30019	8.72656	9.45666	9.29709	7.31858	6.88637	4.99783	5.75979	6.49085
ENSMUSG00000033854	Kcnk10	-0.0759305	1	-2.42301	0.00182606	-2.49895	0.00107162		3.65252	4.27199	4.19247	4.69071	3.6334	3.76446	3.83389	4.15955	4.54201	3.94158	2.77545	2.80901	2.73597	2	2.57008
ENSMUSG00000020122	Egfr	-0.0323414	1	-2.4984	1.29286e-06	-2.53075	8.31766e-07		11.9456	12.2125	11.7102	10.4862	10.3489	12.253	12.3354	10.6908	10.4228	10.4303	9.13926	9.12277	8.9381	9.12898	8.65577
ENSMUSG00000030124	Lag3	-0.868011	1	-1.66284	0.209578	-2.53085	0.0133515		6.51068	7.25755	4.43592	5.02417	4.49194	6.08603	6.1779	3.84833	3.80537	4.11858	3.41179	4.53924	3.58331	4.28104	2.97762
ENSMUSG00000071204	Gm10319	-0.119682	1	-2.42738	1.67067e-05	-2.54706	4.5785e-06		10.5864	10.9944	9.7541	10.2169	9.08274	10.4847	10.7345	9.56486	9.82483	9.78646	8.25181	8.05364	5.11328	8.11936	7.59485
ENSMUSG00000056749	Nfil3	-0.41413	1	-2.15228	1.31508e-07	-2.56641	5.73723e-11		9.9114	10.6737	10.0397	10.0703	9.79965	10.1329	10.3273	9.44077	9.22925	9.02266	7.36084	7.10388	8.53929	7.44172	6.83909
ENSMUSG00000000567	Sox9	-0.200064	1	-2.37112	9.19471e-09	-2.57119	1.80064e-10		5.86568	6.40558	6.51383	5.78674	6.20556	5.72833	5.64873	5.87325	5.96702	6.52742	4.46141	3.94771	4.16799	3.55097	3.19679
ENSMUSG00000099242	Obox4-ps3	-0.387141	1	-2.18983	0.122431	-2.57697	0.0434731		3.80782	4.37241	4.1246	4.37772	2.50638	3.64666	3.6496	3.33179	4.11334	3.58765	2	2.80901	2	2	3.19679
ENSMUSG00000057425	Ugt2b37	-0.115372	1	-2.46577	6.01346e-05	-2.58114	1.80693e-05		7.25398	6.95153	8.36632	8.81025	6.47473	7.25904	7.95725	6.47509	7.81744	8.42184	5.14223	6.19347	4.50046	4.54235	5.62147
ENSMUSG00000084923	Gm15611	0.7704	1	-3.37714	0.000561307	-2.60674	0.0171082		5.93472	6.25587	5.16703	5.09675	5.44379	6.78861	7.68494	5.59138	4.3197	4.97314	2.56021	2.67952	4.73486	3.9617	2.21603
ENSMUSG00000030131	Mug2	-0.261941	1	-2.3601	0.000439266	-2.62204	4.78941e-05		11.1786	10.9585	13.0217	11.8185	12.4958	11.3529	10.3577	12.5006	11.9039	12.2302	10.5366	9.66633	7.00509	9.44085	8.88206
ENSMUSG00000120807	NA	0.0999774	1	-2.73243	0.000437379	-2.63245	0.000773354		5.20445	5.86579	4.19247	5.44139	4.05438	6.06322	5.78919	4.41541	4.3197	4.46273	3.64854	3.32424	2.87334	2.97458	2.71909
ENSMUSG00000074521	Gm14327	-0.614883	1	-2.04549	0.119928	-2.66037	0.0185493		8.54754	8.15645	4.49086	5.64872	3.97944	7.41129	7.76651	5.173	5.36672	4.9421	4.18859	4.92935	3.99814	5.53801	4.73417
ENSMUSG00000029352	Crybb3	0.884565	1	-3.57255	0.00249078	-2.68799	0.047973		5.41241	5.72093	3.42245	4.48977	4.54488	5.40461	6.80385	6.24709	4.36699	3.66572	2	3.63488	2	2	3.77528
ENSMUSG00000022181	C6	0.364845	1	-3.06853	0.0144489	-2.70369	0.0423838		11.716	11.5745	9.1255	8.06835	9.3271	12.1468	12.203	8.45441	8.14361	8.03739	7.55534	7.6404	8.1234	8.25315	7.99998
ENSMUSG00000031767	Nudt7	-0.0839772	1	-2.62655	0.0449376	-2.71053	0.0343483		15.203	15.1449	10.9422	11.9807	10.9734	14.6512	15.2992	11.8061	12.0453	11.7634	11.4967	11.2884	9.80274	11.4723	11.7374
ENSMUSG00000097654	Gm26714	-1.70985	1	-1.01264	0.669638	-2.72249	0.0309403		5.41241	4.46629	3.81583	4.05237	3.728	3.37757	2	2.72265	3.58311	3.66572	2	2.92783	2	3.55097	3.09136
ENSMUSG00000001103	Sebox	0.00194947	1	-2.73266	0.0207357	-2.73071	0.0199804		5.86568	5.27862	3.42245	5.02417	4.49194	5.36786	6.39864	4.15955	3.87244	2.73858	2.56021	3.0376	2.73597	2	3.8418
ENSMUSG00000061013	Mkx	-0.0216166	1	-2.73083	0.00831579	-2.75245	0.00735593		4.19316	3.78123	4.82609	4.37772	2.88047	3.64666	3.43828	3.84833	5.08501	3.8774	2.30712	2.53725	2.58414	2	2.97762
ENSMUSG00000044309	Apol7c	0.374946	1	-3.14579	0.0003091	-2.77084	0.00260033		4.49696	4.37241	3.81583	4.31826	3.53216	4.53479	4.71313	5.173	3.66106	3.50511	2	2.3794	2.87334	2.97458	2.71909
ENSMUSG00000046532	Ar	-0.608358	1	-2.18231	0.108431	-2.79067	0.0177998		5.31217	4.27199	6.73478	6.02854	5.49849	4.15802	3.99728	3.20189	6.36658	5.94237	4.26178	4.05604	2.58414	3.55097	2
ENSMUSG00000014837	4931428F04Rik	-0.172848	1	-2.65417	0.0181082	-2.82702	0.00899027		3.28049	4.46629	4.05338	3.30393	4.59594	4.39566	4.61587	3.56102	3.11398	3.50511	2.56021	2.53725	2	2	2.97762
ENSMUSG00000079105	C7	-1.08506	1	-1.74753	0.338381	-2.83259	0.0316829		5.20445	4.16405	3.63251	3.42162	4.1935	4.06923	3.43828	2.90068	4.05678	2	2.77545	2.80901	2.58414	2.97458	2
ENSMUSG00000106303	Gm7652	0.795336	1	-3.62841	0.0040577	-2.83308	0.0489391		3.80782	3.25863	4.3788	4.86705	2	4.77831	4.88994	4.41541	4.99756	3.41756	2.56021	2.20214	2	3.55097	2.57008
ENSMUSG00000056476	Med12l	-0.483448	1	-2.35022	0.0281777	-2.83367	0.00349515		2.77788	5.3786	6.70022	5.02417	4.82722	5.03429	4.14403	4.01232	5.60231	5.41869	4.03002	2.80901	3.41349	2	2.85414
ENSMUSG00000058207	Serpina3k	-0.301056	1	-2.54973	4.3867e-06	-2.85078	1.32926e-07		18.5173	18.4776	17.4343	17.4804	16.0326	17.9701	18.512	16.5099	16.7986	16.7404	15.0794	15.2728	13.7988	15.3585	14.9361
ENSMUSG00000028637	Ccdc30	-0.444988	1	-2.42669	6.21783e-05	-2.87168	7.31911e-07		8.172	8.57523	6.28426	7.18015	5.78919	7.49889	7.64852	7.01911	6.14033	6.90275	4.79306	4.25097	5.19419	5.12442	4.89946
ENSMUSG00000052726	Kcnt2	-0.0145938	1	-2.87216	0.000925208	-2.88675	0.000787622		6.23766	5.64266	4.90912	4.82495	4.59594	5.03429	6.5111	4.58133	4.41278	5.25153	2.56021	2.67952	3.22097	4.7635	2.57008
ENSMUSG00000119973	NA	-0.0175823	1	-2.88949	1.58007e-07	-2.90708	1.17504e-07		8.87629	8.13516	6.56593	8.29347	6.7131	8.12365	8.85793	7.80307	7.43468	6.80263	5.42315	5.3254	5.05671	5.65316	4.50705
ENSMUSG00000112599	Gm47719	0.235789	1	-3.15221	0.00374715	-2.91642	0.00997542		4.19316	3.03176	3.81583	3.72615	4.54488	4.4669	3.43828	4.68221	3.99791	3.66572	3.12842	2	2.41442	2.97458	2
ENSMUSG00000097451	Rian	-0.282513	1	-2.63759	0.0210215	-2.9201	0.00659736		3.80782	4.37241	3.5313	3.53043	3.3055	3.76446	4.14403	3.33179	3.4133	3.00202	2.56021	2.20214	2	2.97458	2.57008
ENSMUSG00000120209	NA	-0.506725	1	-2.41374	0.00469452	-2.92046	0.000169129		3.65252	4.46629	4.59484	4.48977	4.25833	4.53479	3.1906	4.01232	3.58311	4.00302	2	2.53725	2.73597	2.97458	2.85414
ENSMUSG00000043924	Ncmap	-0.0361802	1	-2.89631	0.016401	-2.93249	0.0138652		4.07579	3.78123	4.94891	5.71938	3.42328	2.84732	3.6496	4.15955	5.62193	5.11904	3.41179	2.53725	2	2.97458	2.71909
ENSMUSG00000038576	Susd4	0.356845	1	-3.29162	0.0205104	-2.93478	0.0502748		8.49135	8.53246	5.83119	5.62437	4.49194	8.97042	8.84189	4.68221	5.71624	5.79382	4.52225	5.61825	2.99876	4.28104	4.86788
ENSMUSG00000038173	Enpp6	-0.568107	1	-2.39008	0.00022431	-2.95818	1.13169e-06		6.53312	6.77931	5.91394	5.54878	6.08563	5.60741	5.5987	5.30541	5.80477	6.06268	4.03002	3.13961	4.58289	3.55097	2.21603
ENSMUSG00000015093	Clic3	-1.30787	1	-1.6635	0.0381983	-2.97137	1.34589e-06		5.31217	4.79054	5.29604	5.54878	5.13405	3.64666	4.14403	4.58133	4.27081	3.8774	2	2.80901	3.73523	3.55097	2.85414
ENSMUSG00000022215	Fitm1	-0.051196	1	-2.92254	0.0341825	-2.97373	0.0287332		9.82765	9.64245	6.0844	7.23745	4.91026	9.8709	9.34891	6.68413	7.18712	5.70416	5.83647	6.24014	4.83917	5.27585	6.03086
ENSMUSG00000025185	Loxl4	-0.977457	1	-2.00409	0.0394362	-2.98155	0.000218391		5.31217	4.92889	9.02671	7.92124	8.17537	6.13059	5.37919	7.33792	6.89616	7.54826	5.10294	5.01236	4.54226	5.85907	4.0809
ENSMUSG00000027559	Car3	0.237698	1	-3.2716	2.35474e-14	-3.0339	2.30369e-12		15.0465	15.0232	14.0581	14.2658	14.219	15.0869	14.8724	14.7093	14.6421	14.7644	12.1482	12.1439	9.32396	11.1112	11.6024
ENSMUSG00000091742	Gm5093	-0.404871	1	-2.62981	0.00562472	-3.03468	0.000603043		4.9614	6.05898	3.89943	5.57442	3.97944	4.24165	5.91717	4.52811	4.50021	3.8774	2.30712	2.80901	3.22097	2	3.47347
ENSMUSG00000032224	Fam81a	-0.410152	1	-2.62655	2.55061e-06	-3.0367	1.6408e-08		6.72075	5.60187	5.74341	5.87192	6.61749	5.33014	5.87576	6.17968	5.4569	5.98867	4.18859	4.20465	3.22097	2.97458	2.57008
ENSMUSG00000026077	Npas2	-0.830485	1	-2.2225	0.00134327	-3.05299	1.13169e-06		6.09413	5.11433	7.6722	6.76724	6.80277	5.57553	4.27722	6.19683	6.01234	6.62836	4.11148	4.38163	4.36723	2.97458	3.47347
ENSMUSG00000111864	Rpl26-ps6	-0.149589	1	-2.91082	0.0633902	-3.06041	0.0437432		2	3.45463	3.97846	3.97747	3.97944	4.66168	3.1906	3.33179	2.8732	2.8763	2.56021	2	2.22204	2	2.57008
ENSMUSG00000043681	Fam25c	0.327666	1	-3.39397	6.34933e-07	-3.0663	1.0007e-05		9.69712	10.1659	7.01336	10.2747	8.75788	10.5312	10.6993	9.7108	9.14867	7.58389	5.83647	6.39255	5.66068	7.65015	6.40545
ENSMUSG00000081207	Gm13775	-0.304762	1	-2.79869	0.0814991	-3.10345	0.0391969		7.89719	7.61611	5.67388	8.78576	4.7391	6.82973	8.13451	5.0272	8.20995	5.72254	2.30712	5.44976	2.58414	3.9617	5.83248
ENSMUSG00000095532	Mup-ps13	0.241543	1	-3.35283	0.0086379	-3.11129	0.0179093		9.8524	10.1501	5.38575	8.64159	6.12093	9.44198	10.7243	7.34563	8.5024	6.9581	6.07853	6.76393	4.62241	4.28104	6.53172
ENSMUSG00000055254	Ntrk2	0.593708	1	-3.71448	0.000222607	-3.12077	0.00353533		4.19316	4.46629	7.98607	7.48737	6.60508	5.47543	3.99728	7.45659	8.54671	7.91486	4.03002	3.63488	3.11414	3.55097	5.04774
ENSMUSG00000035031	C8a	-0.338124	1	-2.78851	9.99506e-09	-3.12664	4.41603e-11		12.5285	12.3855	13.1271	11.287	12.1467	12.717	12.4202	11.9105	11.1592	11.6452	9.54503	10.0537	7.70262	9.56368	8.50997
ENSMUSG00000081058	H3c15	0.459441	1	-3.60179	0.00325336	-3.14235	0.0162813		3.65252	2	4.19247	5.06092	4.05438	4.39566	5.04743	4.58133	4.3197	3.73979	2	3.0376	2.22204	2.97458	2
ENSMUSG00000051504	Siglech	-0.98533	1	-2.17035	0.062636	-3.15568	0.000844221		5.59412	4.63751	4.31932	3.53043	4.12561	3.51838	3.83389	3.75877	3.4133	4.37248	2	3.32424	2.41442	2	2.57008
ENSMUSG00000003411	Rab3b	0.122697	1	-3.30908	5.55261e-05	-3.18638	0.000121555		4.07579	4.04738	4.54379	4.54269	3.81677	4.32071	3.99728	3.75877	5.14049	3.94158	2.56021	2.3794	2.41442	2	2.71909
ENSMUSG00000028445	Enho	-0.0669682	1	-3.12853	1.05874e-25	-3.1955	6.72298e-27		9.96189	10.374	9.7555	10.9433	10.7556	9.94918	10.5899	10.8531	10.3109	9.85992	6.86945	7.23641	7.64142	7.34227	7.13937
ENSMUSG00000069922	Ces3a	-0.109371	1	-3.0864	3.79502e-06	-3.19578	1.32076e-06		14.446	14.3432	13.4536	13.3873	12.8491	14.3192	14.4115	12.86	13.1759	13.0029	11.2655	11.5957	7.03468	10.015	10.2234
ENSMUSG00000022025	Cnmd	-0.486217	1	-2.73399	0.0494313	-3.22021	0.0116124		6.48789	6.81544	2.27507	5.06092	2.2753	5.57553	5.25548	4.22789	5.14049	5.32556	3.27706	3.32424	2.73597	2	3.55505
ENSMUSG00000003279	Dlgap1	-0.316957	1	-2.93991	3.73353e-05	-3.25687	2.41956e-06		6.03246	5.75853	6.26862	6.23557	5.83241	6.80245	4.61587	5.93589	5.11301	5.17351	3.53502	3.76826	3.11414	4.28104	2
ENSMUSG00000102095	C730036E19Rik	-0.168969	1	-3.09177	5.07119e-07	-3.26073	7.82194e-08		6.86923	7.4651	7.19805	7.09413	5.4714	7.62883	7.13748	6.01538	6.12666	6.37307	4.52225	4.84126	3.50089	2	3.38701
ENSMUSG00000035126	Dnai4	0.0968924	1	-3.38246	0.0371095	-3.28557	0.0455204		3.05096	2	4.05338	3.42162	4.05438	3.22152	2.89141	4.73012	3.11398	2.8763	2.30712	2.20214	2.22204	2.97458	2
ENSMUSG00000108218	Olfr1372-ps1	-0.588351	1	-2.72219	0.118969	-3.31054	0.0308988		3.65252	4.46629	3.17652	2.87926	3.3055	3.22152	2	3.93265	2.99861	3.2247	2	2.67952	2.22204	2	2
ENSMUSG00000097426	Gm8941	-0.384999	1	-2.94535	0.000358578	-3.33035	2.35638e-05		8.25534	8.29083	7.36176	7.18848	5.78919	7.70448	8.02512	5.93589	6.69776	6.96583	4.39789	5.99002	2.99876	2.97458	3.47347
ENSMUSG00000090306	Adh6-ps1	-0.276851	1	-3.07499	0.011938	-3.35184	0.00428554		11.8522	11.6483	8.09648	8.74682	7.75439	11.2405	11.4859	8.84008	8.5364	8.43583	7.79611	7.64474	5.64157	7.07948	7.46369
ENSMUSG00000030276	Ttll3	-0.405519	1	-2.9602	0.0111669	-3.36572	0.00197968		3.94802	3.92043	3.81583	4.19143	3.81677	4.39566	3.6496	2.72265	3.73502	3.32435	2.77545	2	2	2.97458	2.40389
ENSMUSG00000030945	Acsm2	0.710346	1	-4.15178	0.000244145	-3.44143	0.00485543		4.9614	4.63751	4.82609	4.25624	3.17725	5.66913	6.21158	3.05913	4.2202	4.37248	3.12842	2.80901	2	2	2
ENSMUSG00000103574	Gm37116	-1.18919	1	-2.27394	0.282527	-3.46313	0.0279858		4.30169	4.55444	2	3.17578	3.3055	3.22152	3.43828	3.05913	2.41434	2.73858	2	2.3794	2.22204	2	2.40389
ENSMUSG00000113387	Gm31508	-0.762933	1	-2.71067	0.0237401	-3.4736	0.000924371		5.96804	4.46629	4.3788	4.37772	3.17725	5.03429	3.83389	3.84833	3.11398	4.11858	2.56021	2.80901	2.99876	2	2
ENSMUSG00000082065	Mup-ps14	0.218712	1	-3.69709	0.00768836	-3.47838	0.0141789		6.00061	6.02853	5.16703	5.80851	3.03648	4.9866	7.27125	2.90068	5.80477	3.94158	2	3.48791	2	2	3.77528
ENSMUSG00000019856	Fam184a	0.0763516	1	-3.59545	0.0186197	-3.51909	0.0221508		3.80782	2	4.19247	3.63161	4.37986	4.77831	3.1906	3.75877	3.93654	2.8763	2	2.67952	2	2.97458	2
ENSMUSG00000066477	Gm16551	-0.0884579	1	-3.46163	9.48009e-06	-3.55009	4.68918e-06		8.64862	8.71087	6.51383	6.94485	5.23415	8.49141	8.33116	6.59638	6.31928	7.23914	4.33144	4.46259	3.11414	3.9617	5.37422
ENSMUSG00000074240	Cib3	0.353379	1	-3.95845	2.42851e-07	-3.60507	3.77973e-06		8.47406	8.3536	6.11969	5.49608	5.89492	8.50417	8.05325	7.25027	7.58724	6.82832	5.18049	4.15679	2.73597	2.97458	4.13496
ENSMUSG00000021613	Hapln1	-0.307403	1	-3.40766	0.0167642	-3.71506	0.00616411		4.30169	4.63751	3.89943	3.17578	5.57684	4.4669	3.6496	5.33669	3.5007	3.50511	2	3.32424	2	2	2
ENSMUSG00000005553	Atp4a	-0.0131114	1	-3.72761	7.94416e-06	-3.74072	6.76792e-06		5.67706	6.35738	4.69183	4.78157	6.03102	4.88621	5.12017	7.13931	4.41278	4.46273	3.27706	2.67952	2.41442	2.97458	3.09136
ENSMUSG00000024421	Lama3	-0.198885	1	-3.54484	0.0724712	-3.74373	0.0492882		6.70107	7.20405	4.05338	3.72615	2.88047	6.51372	7.11985	2.90068	3.11398	3.00202	3.27706	2	3.22097	2.97458	3.19679
ENSMUSG00000026117	Zap70	0.12365	1	-3.8838	8.65072e-15	-3.76015	6.44539e-14		8.69413	8.36583	6.62853	9.40349	8.24101	8.43479	8.64643	9.32853	8.44846	7.93864	4.46141	5.06517	4.87233	3.55097	5.64028
ENSMUSG00000109731	Gm45425	-0.807756	1	-3.15527	8.76343e-06	-3.96302	2.73792e-09		5.25932	5.4261	5.54999	5.29485	5.09908	3.87336	3.43828	5.30541	4.80497	4.81081	3.12842	2.67952	2.22204	2	2.71909
ENSMUSG00000062181	Ces3b	0.0332563	1	-4.01032	3.35965e-11	-3.97707	4.41603e-11		12.786	12.7349	12.1413	12.3023	10.8611	12.9353	12.8068	11.425	12.0052	11.9801	8.57982	9.3459	4.87233	8.13925	8.12879
ENSMUSG00000078688	Mup2	0.369204	1	-4.35029	0.00505015	-3.98109	0.0132279		10.3093	9.12487	6.31503	8.06835	6.22191	10.1384	10.3464	5.99591	7.89611	7.40197	4.97819	6.16955	2	2.97458	5.46143
ENSMUSG00000041078	Grid1	-0.787546	1	-3.19559	0.0782282	-3.98314	0.0126644		2	5.1712	3.81583	6.29847	5.38694	2.34072	2.51348	4.77649	4.7346	5.4631	3.41179	2	2.22204	2	2.57008
ENSMUSG00000022129	Dct	-0.104638	1	-3.90025	1.82143e-06	-4.00488	7.95274e-07		8.70899	9.00093	6.25281	9.73014	6.22191	8.40335	9.21002	7.4778	8.96686	7.55853	4.18859	5.34688	2.41442	4.95522	5.46143
ENSMUSG00000110488	Gm45724	1.60538	1	-5.62195	6.7736e-06	-4.01657	0.00510547		3.80782	2.76243	3.5313	3.42162	3.17725	5.21069	5.04743	3.45095	3.66106	4.66636	2	2.20214	2	2	2.21603
ENSMUSG00000032482	Cspg5	0.0483748	1	-4.12716	0.0471808	-4.07879	0.0507051		5.20445	6.22933	2.70501	2.70449	3.3055	5.44045	6.27666	2.28302	2.58403	2.8763	2	2	2	2	3.29503
ENSMUSG00000101356	Gm28876	0.0913535	1	-4.19772	0.00748738	-4.10637	0.00955451		3.94802	2.431	3.81583	3.72615	2.50638	3.87336	3.43828	3.75877	3.11398	3.11765	2	2.3794	2	2	2
ENSMUSG00000114818	Gm35164	-0.0750633	1	-4.03319	2.18173e-06	-4.10825	1.20086e-06		6.39294	6.22933	3.63251	6.08315	5.41565	5.40461	5.95743	6.09072	6.11285	4.70385	2	3.0376	2	2.97458	3.47347
ENSMUSG00000023073	Slc10a2	0.103796	1	-4.23081	3.76452e-11	-4.12701	1.17457e-10		10.0087	10.9776	8.77052	8.96851	9.37357	10.3628	10.8037	9.74181	8.80245	9.19547	4.74281	7.24788	4.31994	5.27585	5.46143
ENSMUSG00000112276	5033421B08Rik	-0.508048	1	-3.65749	0.00175374	-4.16553	0.000152611		5.14742	4.86137	3.17652	3.97747	3.81677	3.97462	4.39915	3.33179	4.2202	3.66572	2.9627	2.20214	2	2	2
ENSMUSG00000085990	Gm16731	-0.0596931	1	-4.14143	0.000879601	-4.20113	0.000626856		6.00061	4.55444	2.27507	5.35526	4.12561	5.33014	5.54687	5.20726	3.66106	3.2247	2.30712	2.53725	2	2	2.85414
ENSMUSG00000030378	Sult2a8	-0.25108	1	-4.05219	1.65571e-09	-4.30327	8.19791e-11		15.9542	16.2215	13.8075	14.7953	12.2444	14.9772	16.0596	13.5072	14.4476	14.491	10.9253	11.6089	9.30435	10.5709	11.1636
ENSMUSG00000120100	NA	-0.0383076	1	-4.27564	0.0246507	-4.31395	0.0219848		4.30169	2	2.70501	3.53043	2.50638	3.04652	3.43828	2.72265	3.11398	3.58765	2	2	2.22204	2	2
ENSMUSG00000097148	Gm3839	-0.422017	1	-3.90439	9.99334e-08	-4.32641	1.18117e-09		7.79877	7.09069	5.32657	5.85109	6.44719	6.97122	6.42759	7.01911	4.7346	5.41869	3.85185	3.32424	2.58414	2	3.19679
ENSMUSG00000073835	Mup-ps12	-0.0368596	1	-4.29499	0.0421552	-4.33185	0.0384984		7.53536	7.82546	4.82609	7.46012	3.6334	6.67285	8.58351	3.75877	6.43475	4.84477	2	2.3794	2	2	4.99024
ENSMUSG00000021207	Akr1c21	-0.924377	1	-3.54421	0.174954	-4.46859	0.0433338		4.07579	3.92043	3.0358	2.5056	2.2753	2.84732	3.99728	2	2.22199	2.41605	2	2	2	2	2.21603
ENSMUSG00000106397	Gm21049	-0.865084	1	-3.60941	2.8051e-06	-4.47449	7.21881e-10		5.59412	5.9331	5.35646	6.18653	4.43699	4.88621	5.18941	4.63265	5.31942	3.73979	2.56021	2.80901	2	2.97458	2.71909
ENSMUSG00000070368	Prok1	0.37149	1	-4.94624	1.98578e-12	-4.57475	1.1925e-10		6.86923	5.99741	5.80974	5.71938	4.82722	6.93399	6.33894	5.97618	4.9672	6.7318	2.30712	3.32424	2.58414	2	2.40389
ENSMUSG00000097487	Ptges3l	-0.0444043	1	-4.58678	0.00833428	-4.63118	0.00720768		2	4.04738	3.0358	4.25624	2.50638	3.04652	3.43828	3.33179	3.66106	3.41756	2	2.20214	2	2	2
ENSMUSG00000118631	Gm53019	0.34155	1	-5.01461	0.00057946	-4.67306	0.0016776		9.5005	10.0418	5.26485	6.25155	4.86934	9.90337	10.2423	6.07225	6.31928	6.83678	4.74281	4.90058	3.50089	2	4.3785
ENSMUSG00000054622	D730045B01Rik	0.2217	1	-4.95051	0.00352542	-4.72881	0.00619509		2	5.1712	2.70501	3.42162	3.97944	4.66168	4.14403	4.63265	2.8732	2.73858	2	2.20214	2.22204	2	2
ENSMUSG00000052565	H1f3	0.373505	1	-5.12681	6.61904e-05	-4.7533	0.000295678		4.82256	3.78123	3.72708	4.73686	3.53216	3.97462	5.87576	4.35557	3.4133	3.58765	2	2	2.58414	2	2
ENSMUSG00000108034	4930557K07Rik	-1.55564	1	-3.21304	NA	-4.76868	0.0334996		2	3.45463	3.89943	2.5056	3.17725	2.34072	2	2.28302	3.11398	2.41605	2	2	2	2	2
ENSMUSG00000114452	A530001N23Rik	0.211635	1	-5.00106	0.0280172	-4.78943	0.0391969		2	2	3.5313	4.64304	3.6334	4.06923	2.51348	4.63265	3.5007	2.22297	2	2	2	2.97458	2
ENSMUSG00000115979	Gm49410	0.100947	1	-4.98581	0.0104453	-4.88486	0.0129571		2	2.76243	3.72708	3.81488	3.03648	2.84732	2	4.08781	3.5007	3.11765	2	2	2	2	2
ENSMUSG00000106863	Gm42109	-0.242242	1	-4.66564	3.25577e-05	-4.90788	8.51191e-06		4.9614	6.22933	3.63251	3.89846	4.43699	5.33014	3.6496	5.20726	4.80497	3.8774	2.77545	2.3794	2	2	2
ENSMUSG00000081944	Gm12276	-0.951219	1	-4.00537	0.0425385	-4.95659	0.00445292		4.19316	2	3.5313	4.05237	3.53216	2.34072	3.1906	3.84833	2.99861	2.41605	2	2	2	2	2.21603
ENSMUSG00000037437	Adam32	-0.48568	1	-4.6129	0.0418034	-5.09858	0.0166652		4.07579	3.92043	3.0358	3.03512	4.1935	2.61614	3.1906	4.90729	2	2	2	2	2.22204	2	2
ENSMUSG00000113543	Gm36264	-0.436452	1	-4.67159	5.84038e-11	-5.10805	3.04395e-13		8.04504	8.07683	5.16703	6.75608	6.66609	7.43813	7.22253	6.94998	6.15388	5.98867	3.75377	2.53725	2.22204	2.97458	3.38701
ENSMUSG00000096883	Shisa8	-0.105771	1	-5.01569	0.0270025	-5.12146	0.0215628		2	4.37241	4.19247	2.27484	2	3.64666	3.1906	2.51951	3.66106	3.2247	2	2	2	2	2
ENSMUSG00000104664	Idi1-ps2	-0.613431	1	-4.55223	3.15257e-09	-5.16566	4.01311e-12		4.49696	5.27862	5.95359	5.95235	5.49849	5.40461	4.71313	4.77649	4.93618	5.00353	2.30712	2.67952	2.22204	2.97458	2
ENSMUSG00000112800	Gm40604	-0.668922	1	-4.53908	0.043926	-5.208	0.0118917		3.80782	4.37241	2	3.17578	2.70552	2.61614	4.27722	2.28302	2.73585	2.41605	2	2	2	2	2
ENSMUSG00000031289	Il13ra2	-0.337457	1	-4.93195	0.000153508	-5.2694	3.2366e-05		6.2913	5.05512	3.89943	5.54878	2.50638	3.64666	5.69709	2.72265	5.36672	5.06244	2	2.3794	2.41442	2	2.21603
ENSMUSG00000061322	Dnai1	-0.589393	1	-4.80582	0.000176728	-5.39521	1.17337e-05		4.74779	3.45463	4.78271	5.57442	7.31051	4.59963	5.54687	6.35799	4.27081	4.00302	2	3.13961	2	2	2
ENSMUSG00000094145	Vmn2r20	-0.518671	1	-4.95579	0.000978606	-5.47446	0.000141455		6.59841	6.47498	2.70501	4.31826	3.03648	5.6386	6.21158	3.66328	4.2202	2.41605	2	2.3794	2	2.97458	2.40389
ENSMUSG00000117780	Gm3734	-0.127168	1	-5.40962	4.28437e-22	-5.53679	3.1294e-23		10.8593	11.368	10.2273	11.0182	8.16695	10.7927	11.5225	8.92744	9.96301	10.2094	5.18049	5.90567	4.36723	4.95522	5.44012
ENSMUSG00000066154	Mup3	-0.0470111	1	-5.5193	1.02134e-07	-5.56631	6.76357e-08		19.038	19.0899	14.3711	16.3154	14.5294	18.634	19.1695	15.7634	16.2332	15.7296	12.0129	13.2486	9.61469	12.2718	12.6046
ENSMUSG00000120501	NA	-0.441898	1	-5.16681	0.00167478	-5.60871	0.000389311		5.20445	6.08881	3.81583	4.82495	2.50638	5.16857	5.49311	2	3.87244	4.22556	2	2	2.58414	2	2
ENSMUSG00000038599	Capn8	0.189266	1	-6.04006	0.0250414	-5.85079	0.0315199		7.63208	7.45368	3.5313	2.70449	2.88047	6.84318	8.32348	2	2.58403	2.8763	2.56021	2	2.99876	2	2
ENSMUSG00000025936	Gm4956	-0.149349	1	-5.81818	0.00436699	-5.96753	0.00294416		9.90496	10.6005	2.27507	4.48977	3.6334	9.3948	10.62	4.68221	3.73502	4.06196	3.27706	3.48791	4.36723	2.97458	3.38701
ENSMUSG00000066153	Mup21	-0.0230972	1	-6.19077	0.00105646	-6.21387	0.000915108		13.6302	12.9452	5.41445	6.60254	6.04945	13.2673	13.3142	8.09144	6.05628	5.89453	5.39089	6.70692	4.90474	5.53801	6.2549
ENSMUSG00000079168	Cd209g	-1.48278	1	-4.91621	0.00275534	-6.39899	1.25026e-05		4.66893	4.27199	4.05338	4.78157	3.03648	2.34072	2	3.56102	3.93654	3.32435	2	2	2	2	2
ENSMUSG00000030004	Nat8	-0.231058	1	-6.24574	0.023471	-6.4768	0.0158183		9.27611	9.1569	2	3.30393	3.3055	8.74534	9.14178	3.93265	3.87244	3.81023	2	2.67952	2	2	3.8418
ENSMUSG00000078672	Mup20	0.0301592	1	-6.63893	0.00134327	-6.60877	0.00134031		18.2713	17.7681	8.79255	11.1402	10.5115	17.7731	18.321	10.7318	10.4235	9.52888	8.66997	10.8592	6.83049	10.2932	10.9351
ENSMUSG00000098037	Gm7765	-0.854925	1	-5.77349	8.94257e-05	-6.62841	2.37516e-06		4.07579	5.27862	4.1246	4.78157	3.3055	3.22152	5.12017	2.72265	3.2208	3.58765	2	2	2	2	2
ENSMUSG00000068877	Selenbp2	0.697224	1	-7.43289	5.64248e-09	-6.73566	2.05121e-07		13.4151	13.4553	9.5083	10.0759	9.16112	13.9215	14.4577	9.30499	9.30101	8.93276	5.54545	4.98522	4.93644	5.12442	6.72034
ENSMUSG00000000739	Sult5a1	-0.131923	1	-6.74472	8.42795e-21	-6.87664	1.31365e-21		7.90581	6.9352	7.72472	8.82634	6.56719	7.58147	8.08085	6.44669	8.18048	7.55341	2.30712	3.23488	2	2	2.40389
ENSMUSG00000078689	Mup6	-1.93957	1	-5.30549	0.17533	-7.24506	0.0245179		6.26473	6.02853	2	3.03512	2	3.76446	4.71313	2.72265	2.58403	2	2	2	2	2	2
ENSMUSG00000096674	Mup15	1.16636	1	-8.46842	0.000289911	-7.30206	0.00293245		13.5882	14.9036	10.2059	12.2285	4.1935	15.1051	16.1448	7.01911	10.6913	8.61378	3.85185	3.0376	2	2	8.22227
ENSMUSG00000110439	Mup22	0.409744	1	-7.77488	0.00105356	-7.36513	0.00225822		16.7673	17.1595	10.9514	14.4612	12.4156	17.2585	17.3225	11.5433	14.8089	14.8796	2	10.0455	2	2	9.44433
ENSMUSG00000094743	Mup-ps7	0.405728	1	-7.85247	0.0312928	-7.44674	0.045515		6.2913	6.42909	2	2.70449	2	5.03429	7.43702	2	2.58403	3.8774	2	2	2	2	2
ENSMUSG00000060560	Ces4a	1.2492	1	-8.82835	2.70104e-06	-7.57915	0.000104753		6.64036	5.9331	3.63251	3.81488	2.88047	7.10006	8.02512	3.84833	3.58311	3.41756	2	2	2	2	2
ENSMUSG00000078683	Mup1	1.11296	1	-8.79558	0.00214641	-7.68263	0.011298		11.2733	11.7718	3.97846	4.90797	2	11.3376	13.3396	2.51951	4.90448	3.50511	2.30712	2.3794	2	2	4.93036
ENSMUSG00000022347	A1bg	-0.0482897	1	-7.81678	0.00614852	-7.86507	0.00541822		2	2	13.329	13.5138	13.7406	2.34072	2	14.3359	12.7217	12.7869	4.79306	3.83059	4.50046	6.19938	5.15628
ENSMUSG00000063590	Slc22a28	-0.232046	1	-7.83706	6.47163e-05	-8.0691	3.01088e-05		9.5915	9.66984	3.72708	5.32537	3.3055	9.31016	9.50983	4.29314	3.4133	3.73979	2	2.20214	2.87334	2	2.40389
ENSMUSG00000041698	Slco1a1	-0.530271	1	-7.7031	2.44344e-12	-8.23338	3.48586e-14		14.0605	14.2609	11.5745	11.6407	9.44841	13.3585	13.8088	8.96045	11.1529	11.3491	3.64854	4.61203	5.50024	2.97458	6.17974
ENSMUSG00000058260	Serpina9	-0.217585	1	-8.13631	5.1379e-06	-8.3539	2.29497e-06		7.50162	6.51946	2.87987	4.64304	3.728	5.91823	7.34897	3.84833	3.80537	4.66636	2	2	2	2	2
ENSMUSG00000073842	Mup7	0.336131	1	-8.7756	0.00183426	-8.43947	0.00307287		18.7192	18.898	5.26485	9.14359	7.07886	18.2459	19.698	7.56625	8.06335	5.64756	6.66878	6.19347	3.32044	2.97458	11.275
ENSMUSG00000072849	Serpina1e	-0.447961	1	-8.02062	1.34834e-10	-8.46858	7.22729e-12		17.8972	17.858	14.5485	14.7949	15.3625	17.5885	17.5968	13.6588	13.0255	12.5072	8.01302	7.07842	5.95187	6.41051	10.109
ENSMUSG00000038092	Hsd3b5	-0.62979	1	-7.9078	0.000106028	-8.53759	1.66361e-05		13.3656	13.0197	3.63251	7.39685	3.17725	12.5736	12.5563	4.22789	6.61204	6.37307	2.30712	3.13961	2.87334	4.7635	4.58679
ENSMUSG00000120200	NA	0.33389	1	-9.04424	1.81115e-12	-8.71035	1.17745e-11		9.43647	9.31351	7.82969	7.32314	6.48831	9.93826	9.85968	6.40302	5.85539	7.77655	2.30712	2	2	2	2.71909
ENSMUSG00000092075	Serpina4-ps1	1.12999	1	-10.0308	5.07856e-07	-8.90079	1.2569e-05		11.4888	11.2082	6.36	7.43234	5.13405	12.7318	12.323	4.73012	5.95159	6.00378	2	2.80901	2	2	3.55505
ENSMUSG00000038754	Elovl3	-0.194977	1	-8.89815	0.000129918	-9.09313	7.40428e-05		13.477	13.8896	6.60382	7.30027	4.1935	13.4322	13.5747	2.90068	6.3549	6.87014	2.9627	3.70311	2	2	5.30517
ENSMUSG00000073834	Mup11	0.855068	1	-10.1272	8.58111e-06	-9.27217	6.39987e-05		14.2578	14.3534	6.10215	8.64462	4.69294	14.528	15.6188	3.66328	7.21323	6.23903	2.30712	3.76826	2.22204	2	5.86483
ENSMUSG00000120841	NA	1.98908	1	-11.3517	5.52198e-07	-9.36257	7.38892e-05		8.18623	8.1208	3.5313	4.90797	3.03648	10.6353	9.59204	3.20189	3.2208	4.11858	2	2	2	2	2
ENSMUSG00000078686	Mup9	1.89523	1	-11.2689	1.43319e-06	-9.37369	0.000119331		8.67912	8.77649	5.26485	4.86705	2.2753	7.41129	11.6229	2.72265	4.66062	3.8774	2	2	2	2	2.21603
ENSMUSG00000078687	Mup8	1.06965	1	-10.649	7.01804e-05	-9.57935	0.000503179		8.66395	8.09164	4.19247	3.97747	2	8.76314	9.98912	2.90068	2.41434	4.17306	2	2	2	2	2
ENSMUSG00000073830	Mup14	-0.200513	1	-9.62666	0.00022342	-9.82717	0.000132321		15.9323	15.5913	4.59484	10.4001	4.69294	15.026	15.9812	4.01232	9.0066	4.81081	4.52225	2.80901	2	2	6.72916
ENSMUSG00000082644	Mup-ps19	-0.125593	1	-9.74363	4.80744e-06	-9.86922	3.11843e-06		16.3022	16.1556	4.3788	7.45322	6.1723	15.4125	16.569	7.58591	7.18712	5.9266	4.88859	6.53038	4.05701	3.9617	4.89946
ENSMUSG00000078673	Mup19	0.169414	1	-10.6396	0.000401058	-10.4702	0.000470032		10.4604	12.123	6.33018	5.59961	2	6.89577	12.6851	2.28302	4.16776	4.37248	2	2	2	2	2.97762
ENSMUSG00000089873	Mup13	1.02097	1	-12.4981	5.6523e-09	-11.4771	1.33673e-07		13.3628	11.5566	5.62559	7.66495	3.6334	12.6292	14.3935	3.45095	6.63153	5.3013	2.30712	2.3794	2	2	2.57008
ENSMUSG00000094793	Mup12	0.480082	1	-12.1631	3.65318e-07	-11.683	1.19688e-06		18.2694	16.8765	8.78708	12.2201	5.09908	17.3022	18.7908	4.94837	9.07583	7.21986	4.74281	2.67952	2	2.97458	6.76388
ENSMUSG00000096688	Mup17	-0.0152879	1	-11.7871	8.73913e-07	-11.8024	8.21579e-07		16.5527	17.6817	10.8644	13.2769	5.02649	15.942	17.9256	3.66328	11.0895	9.53928	2.56021	2.3794	2	2	6.48044
ENSMUSG00000078675	Mup16	0.85965	1	-13.5244	7.20722e-12	-12.6648	1.71486e-10		15.5886	12.9449	10.6244	13.3719	5.41565	14.7291	16.4575	4.22789	12.4724	11.5701	2.30712	3.70311	2	2	2
ENSMUSG00000078674	Mup18	0.439806	1	-13.7831	7.05377e-15	-13.3433	5.37801e-14		14.6004	15.0715	11.35	13.6466	3.03648	14.4302	15.9943	7.56625	13.1095	12.2757	2	2.53725	2	2	3.09136
ENSMUSG00000078680	Mup10	-2.03823	1	-13.6516	1.08514e-07	-15.6898	2.49697e-10		16.2634	7.38322	4.31932	14.5916	3.17725	6.25657	14.0633	2.51951	12.9374	7.50113	2	2.20214	2	2	2.21603
ENSMUSG00000083524	Mup-ps21	-1.37324	1	-23.1802	6.63311e-08	-24.5535	5.76296e-09		7.31999	9.10311	2	2	2	6.35376	7.62371	2	2	2	2	2	2	2	2
