# Supplementary material for: Unveiling the physiological impact of ESCRT-dependent autophagosome closure by targeting the VPS37A ubiquitin E2 variant-like domain
Source: Cell Rep. Author manuscript; Available in PMC 2025 Jan 21. (PMC11748760; doi:10.1016/j.celrep.2024.115016)
Supplement: 3 [file NIHMS2044445-supplement-3.xlsx]

## Sheet: Table S2
Table S2. List of proteins that are significantly enriched or depleted by APEX2-LC3B over APEX2 in VPS37A KO cells
Identified Proteins (2397/2401)	Accession Number	Alternate ID	Molecular Weight	AP_1	AP_2	AP_3	WT_1	WT_2	WT_3	Log2FC (WTvsAP)	p-value	-Log10 (p-val)
Microtubule-associated protein 1 light chain 3 beta, isoform CRA_f OS=Homo sapiens OX=9606 GN=MAP1LC3B PE=3 SV=1	H3BTL1 (+2)	MAP1LC3B	9 kDa	-7.28624	-6.8195	-6.77541	5.42289	4.51818	4.40982	11.744	5.28499e-06	5.27696
Next to BRCA1 gene 1 protein OS=Homo sapiens OX=9606 GN=NBR1 PE=1 SV=3	Q14596 (+1)	NBR1	107 kDa	-7.41504	-7.03473	-6.6512	3.9011	3.05009	3.56588	10.5393	5.83247e-06	5.23415
Gamma-soluble NSF attachment protein OS=Homo sapiens OX=9606 GN=NAPG PE=1 SV=1	Q99747	NAPG	35 kDa	-7.28037	-6.97806	-6.89979	3.24686	2.52137	2.77949	9.90198	2.13048e-06	5.67152
Cluster of Isoform 3 of Protein AHNAK2 OS=Homo sapiens OX=9606 GN=AHNAK2 (Q8IVF2-3)	Q8IVF2-3 [2]	AHNAK2	606 kDa	-7.29993	-0.60568	-4.16307	4.4072	5.53497	5.91431	9.30839	0.00939853	2.02694
Cluster of Isoform 4 of WD repeat domain phosphoinositide-interacting protein 2 OS=Homo sapiens OX=9606 GN=WIPI2 (Q9Y4P8-4)	Q9Y4P8-4 [6]	WIPI2	48 kDa	-7.20707	-7.02165	-2.66607	4.01384	2.14175	2.60351	8.5513	0.00573635	2.24136
Vesicle transport through interaction with t-SNAREs homolog 1B	sp|Q9UEU0|VTI1B_HUMANVesicle transport through interaction with t-SNAREs homolog 1B OS=Homo sapiens OX=9606 GN=VTI1B PE=1 SV=3	VTI1B	?	-3.88239	-6.99969	-6.74373	2.45479	2.75369	2.76118	8.53182	0.00105263	2.97772
Isoform 4 of FYVE and coiled-coil domain-containing protein 1 OS=Homo sapiens OX=9606 GN=FYCO1	Q9BQS8-4 (+1)	FYCO1	169 kDa	-5.39891	-1.0078	-1.65246	5.78423	5.67842	5.95682	8.49288	0.00345613	2.46141
Ragulator complex protein LAMTOR1	sp|Q6IAA8|LTOR1_HUMANRagulator complex protein LAMTOR1 OS=Homo sapiens OX=9606 GN=LAMTOR1 PE=1 SV=2	LAMTOR1	?	-5.00797	-6.97858	-6.83873	2.8041	2.01153	1.72318	8.45469	0.000288589	3.53972
TATA element modulatory factor OS=Homo sapiens OX=9606 GN=TMF1 PE=1 SV=2	P82094	TMF1	123 kDa	-7.30794	-3.12861	-2.23118	4.09999	4.25109	3.96871	8.32917	0.00601625	2.22067
cAMP-dependent protein kinase type I-alpha regulatory subunit OS=Homo sapiens OX=9606 GN=PRKAR1A PE=1 SV=1	P10644	PRKAR1A	43 kDa	-7.23013	-6.84198	-3.37124	3.1878	1.83036	2.2817	8.24774	0.00307255	2.5125
Major vault protein OS=Homo sapiens OX=9606 GN=MVP PE=1 SV=4	Q14764	MVP	99 kDa	-7.31843	-6.81925	-6.80795	1.49222	0.938912	1.30806	8.22827	3.90847e-06	5.40799
N-terminal kinase-like protein OS=Homo sapiens OX=9606 GN=SCYL1 PE=1 SV=1	E9PK59 (+7)	SCYL1	86 kDa	-7.43866	-6.7732	-6.79344	2.44112	-0.574602	1.37768	8.08316	0.000886411	3.05236
Pericentriolar material 1 protein OS=Homo sapiens OX=9606 GN=PCM1 PE=1 SV=1	A0A5H1ZRS1 (+1)	PCM1	228 kDa	-7.20323	-6.88932	-6.85067	-0.0149409	1.30047	1.75006	7.99293	0.000122341	3.91243
Sorting nexin-3 OS=Homo sapiens OX=9606 GN=SNX3 PE=1 SV=3	O60493	SNX3	19 kDa	-7.22564	-7.01179	-6.68369	0.457483	1.17797	1.40614	7.98757	1.65547e-05	4.78108
Isoform 2 of Cell cycle progression protein 1 OS=Homo sapiens OX=9606 GN=CCPG1	Q9ULG6-2 (+1)	CCPG1	72 kDa	-7.24529	-6.93886	-6.8215	1.471	0.517717	0.221763	7.73871	4.10445e-05	4.38674
Isoform 1 of Breast carcinoma-amplified sequence 3 OS=Homo sapiens OX=9606 GN=BCAS3	Q9H6U6-2 (+4)	BCAS3	100 kDa	-7.43796	-6.84415	-6.86588	0.0611998	0.583967	0.698504	7.49722	1.0949e-05	4.96063
Isoform 2 of Calcium-binding and coiled-coil domain-containing protein 1 OS=Homo sapiens OX=9606 GN=CALCOCO1	Q9P1Z2-2 (+2)	CALCOCO1	71 kDa	-7.1885	-1.33591	-3.91609	3.34657	2.97852	3.60562	7.45707	0.0118904	1.9248
Cluster of sp|Q86VP1|TAXB1_HUMAN (sp|Q86VP1|TAXB1_HUMANTax1-binding protein 1 OS=Homo sapiens OX=9606 GN=TAX1BP1 PE=1 SV=2)	sp|Q86VP1|TAXB1_HUMANTax1-binding protein 1 OS=Homo sapiens OX=9606 GN=TAX1BP1 PE=1 SV=2 [2]	TAX1BP1	?	-3.26654	-2.01767	-1.7831	5.07317	4.88105	5.23022	7.41725	9.52565e-05	4.02111
Ferritin heavy chain OS=Homo sapiens OX=9606 GN=FTH1 PE=1 SV=2	P02794	FTH1	21 kDa	-7.23082	-6.96721	-6.69496	0.617669	0.0490917	0.432253	7.33067	5.5727e-06	5.25393
Kelch-like ECH-associated protein 1	sp|Q14145|KEAP1_HUMANKelch-like ECH-associated protein 1 OS=Homo sapiens OX=9606 GN=KEAP1 PE=1 SV=2	KEAP1	?	-7.40126	-3.94347	-6.86517	1.62413	0.766524	0.987096	7.19588	0.00286805	2.54241
A-kinase anchor protein 11	sp|Q9UKA4|AKA11_HUMANA-kinase anchor protein 11 OS=Homo sapiens OX=9606 GN=AKAP11 PE=1 SV=1	AKAP11	?	-7.30177	-6.87304	-6.78318	-0.695132	0.36785	0.773695	7.1348	0.000106368	3.97319
Secretory carrier-associated membrane protein 1	sp|O15126|SCAM1_HUMANSecretory carrier-associated membrane protein 1 OS=Homo sapiens OX=9606 GN=SCAMP1 PE=1 SV=2	SCAMP1	?	-7.37305	-6.95543	-6.90254	0.936903	-1.16904	0.298524	7.09914	0.000377924	3.4226
Folliculin-interacting protein 1 OS=Homo sapiens OX=9606 GN=FNIP1 PE=1 SV=1	A0A087WX11 (+3)	FNIP1	103 kDa	-7.44226	-6.89156	-5.06905	0.441443	0.854071	0.569705	7.08936	0.000620838	3.20702
Type-1 angiotensin II receptor-associated protein	sp|Q6RW13|ATRAP_HUMANType-1 angiotensin II receptor-associated protein OS=Homo sapiens OX=9606 GN=AGTRAP PE=1 SV=1	AGTRAP	?	-1.73071	-6.96748	-6.73463	3.51647	1.70533	0.515957	7.05686	0.0212163	1.67333
Zinc finger FYVE domain-containing protein 1 OS=Homo sapiens OX=9606 GN=ZFYVE1 PE=1 SV=1	G3V5N8 (+1)	ZFYVE1	88 kDa	-7.27671	-7.01928	-6.64798	0.0883211	-0.296539	0.299078	7.01161	9.98872e-06	5.00049
Sequestosome-1	sp|Q13501|SQSTM_HUMANSequestosome-1 OS=Homo sapiens OX=9606 GN=SQSTM1 PE=1 SV=1	SQSTM1	?	0.470669	2.8167	2.26398	8.63354	8.76762	9.13269	6.99417	0.000641083	3.19309
Autophagy-related protein 2 homolog A (Fragment) OS=Homo sapiens OX=9606 GN=ATG2A PE=1 SV=1	H7C3T2 (+2)	ATG2A	191 kDa	-7.34834	-6.8812	-6.72257	-0.134575	0.256019	-0.139354	6.97807	6.90848e-06	5.16062
Reticulophagy regulator 3 OS=Homo sapiens OX=9606 GN=RETREG3 PE=1 SV=1	K7EJ34 (+5)	RETREG3	14 kDa	-7.28906	-6.87417	-6.65017	0.032892	-0.311656	0.330964	6.9552	1.22669e-05	4.91126
Syntaxin-12	sp|Q86Y82|STX12_HUMANSyntaxin-12 OS=Homo sapiens OX=9606 GN=STX12 PE=1 SV=1	STX12	?	-7.33989	-6.86256	-6.66152	0.343658	-0.160676	-0.265373	6.92719	1.4821e-05	4.82912
TBC1 domain family member 2B	sp|Q9UPU7|TBD2B_HUMANTBC1 domain family member 2B OS=Homo sapiens OX=9606 GN=TBC1D2B PE=1 SV=2	TBC1D2B	?	-7.28687	-6.96313	-6.853	-0.773257	-0.055278	0.487887	6.92079	5.78985e-05	4.23733
Serine/threonine-protein kinase ULK1 OS=Homo sapiens OX=9606 GN=ULK1 PE=1 SV=2	O75385	ULK1	113 kDa	-7.47971	-6.8189	-6.70533	-1.41131	0.701611	0.31498	6.86974	0.000581159	3.23571
Syntaxin-17	sp|P56962|STX17_HUMANSyntaxin-17 OS=Homo sapiens OX=9606 GN=STX17 PE=1 SV=2	STX17	?	-7.21422	-6.93174	-6.75216	0.589683	-0.592685	-0.547318	6.7826	7.78184e-05	4.10892
Sorting nexin-12 OS=Homo sapiens OX=9606 GN=SNX12 PE=1 SV=1	A0A087X0R6 (+3)	SNX12	20 kDa	-4.45275	-6.77367	-6.80154	1.82922	0.599614	-0.259604	6.7324	0.00241066	2.61786
Toll-interacting protein	sp|Q9H0E2|TOLIP_HUMANToll-interacting protein OS=Homo sapiens OX=9606 GN=TOLLIP PE=1 SV=1	TOLLIP	?	-7.25639	-6.90509	-6.7589	0.345929	-0.648169	-0.516907	6.70041	4.14283e-05	4.3827
Isoform 2 of Type 1 phosphatidylinositol 4,5-bisphosphate 4-phosphatase OS=Homo sapiens OX=9606 GN=PIP4P1	Q86T03-2 (+1)	PIP4P1	30 kDa	-7.26541	-6.79309	-6.65316	-0.570433	-0.401817	0.207447	6.64895	2.46007e-05	4.60905
Protein FAN OS=Homo sapiens OX=9606 GN=NSMAF PE=1 SV=2	Q92636 (+1)	NSMAF	104 kDa	-7.30923	-6.83352	-6.72676	-0.311615	-0.468512	-0.39898	6.56347	3.74275e-06	5.42681
Phosphatidylinositol-3-phosphate phosphatase OS=Homo sapiens OX=9606 GN=MTMR3 PE=1 SV=1	G5E953 (+3)	MTMR3	118 kDa	-7.36554	-7.0311	-6.68513	-1.75608	-0.0946873	0.342408	6.52447	0.000618215	3.20886
Isoform Non-brain of Clathrin light chain A OS=Homo sapiens OX=9606 GN=CLTA	P09496-2	CLTA	24 kDa	-7.34719	-4.14211	-6.65683	0.0576973	0.48195	0.861653	6.51581	0.00287691	2.54107
Testis-expressed protein 264 OS=Homo sapiens OX=9606 GN=TEX264 PE=1 SV=1	A0A087WTU3 (+1)	TEX264	26 kDa	-7.34664	-6.85789	-6.65956	-1.26855	-0.468378	0.395867	6.50768	0.000238374	3.62274
Thyroid receptor-interacting protein 11	sp|Q15643|TRIPB_HUMANThyroid receptor-interacting protein 11 OS=Homo sapiens OX=9606 GN=TRIP11 PE=1 SV=3	TRIP11	?	-7.4358	-6.856	-6.64602	-1.69706	0.042846	-0.494045	6.26319	0.000379321	3.42099
Ferritin light chain OS=Homo sapiens OX=9606 GN=FTL PE=1 SV=2	P02792	FTL	20 kDa	-7.4287	-6.73852	-6.82418	-0.671503	-1.56567	0.00556545	6.25326	0.000242961	3.61446
Optineurin OS=Homo sapiens OX=9606 GN=OPTN PE=1 SV=3	Q96CV9 (+2)	OPTN	66 kDa	-4.84283	-6.8224	-6.89836	0.0165963	0.649994	-0.607814	6.20745	0.00125176	2.90248
TBC1 domain family member 17 (Fragment) OS=Homo sapiens OX=9606 GN=TBC1D17 PE=1 SV=2	M0R2L2 (+2)	TBC1D17	54 kDa	-7.45395	-6.90358	-6.69306	-0.56937	-1.5583	-0.447381	6.15851	0.00012415	3.90605
Isoform 2 of Oxysterol-binding protein-related protein 9 OS=Homo sapiens OX=9606 GN=OSBPL9	Q96SU4-2 (+3)	OSBPL9	82 kDa	-7.39242	-1.60645	-2.77074	1.52044	2.58256	2.58866	6.15376	0.0269134	1.57003
Protein CASP OS=Homo sapiens OX=9606 GN=CUX1 PE=1 SV=2	Q13948	CUX1	77 kDa	-7.44755	-6.75666	-6.71617	-0.990826	-0.49263	-1.06638	6.12351	3.30662e-05	4.48062
Endoplasmic reticulum chaperone BiP OS=Homo sapiens OX=9606 GN=HSPA5 PE=1 SV=2	P11021	HSPA5	72 kDa	-1.80706	-6.97448	-6.68035	1.52709	0.417874	0.902239	6.10303	0.0232255	1.63403
Gamma-aminobutyric acid receptor-associated protein-like 2	sp|P60520|GBRL2_HUMANGamma-aminobutyric acid receptor-associated protein-like 2 OS=Homo sapiens OX=9606 GN=GABARAPL2 PE=1 SV=1	GABARAPL2	?	-7.26372	-7.00217	-6.72914	-0.480099	-1.33865	-1.34659	5.94323	5.34501e-05	4.27205
Lysosome-associated membrane glycoprotein 1	sp|P11279|LAMP1_HUMANLysosome-associated membrane glycoprotein 1 OS=Homo sapiens OX=9606 GN=LAMP1 PE=1 SV=3	LAMP1	?	-7.28532	-7.02389	-6.63952	0.591765	-1.16256	-2.55639	5.94052	0.00308154	2.51123
GRIP and coiled-coil domain-containing protein 2 OS=Homo sapiens OX=9606 GN=GCC2 PE=1 SV=4	Q8IWJ2	GCC2	196 kDa	-7.22905	-6.99953	-6.87131	-1.46951	-0.516558	-1.38104	5.91093	5.14829e-05	4.28834
Protein-tyrosine-phosphatase OS=Homo sapiens OX=9606 GN=MTMR4 PE=1 SV=1	J3QR65 (+1)	MTMR4	127 kDa	-7.24075	-4.11691	-4.02511	0.607803	0.76244	0.890206	5.88107	0.00516395	2.28702
Isoform 2 of Autophagy-related protein 13 OS=Homo sapiens OX=9606 GN=ATG13	O75143-2 (+3)	ATG13	53 kDa	-7.26085	-6.87547	-6.6793	-1.15812	-1.10562	-1.0286	5.84109	4.79513e-06	5.3192
Isoform 2 of CUE domain-containing protein 1 OS=Homo sapiens OX=9606 GN=CUEDC1	Q9NWM3-2 (+1)	CUEDC1	39 kDa	-7.43595	-6.82977	-6.64874	-1.45122	-0.241272	-1.7045	5.83916	0.000333099	3.47743
Autophagy-related protein 2 homolog B	sp|Q96BY7|ATG2B_HUMANAutophagy-related protein 2 homolog B OS=Homo sapiens OX=9606 GN=ATG2B PE=1 SV=5	ATG2B	?	-7.33991	-6.8681	-6.6259	-2.66772	-0.0201479	-0.858476	5.76252	0.00205219	2.68778
Guanine nucleotide exchange protein SMCR8	sp|Q8TEV9|SMCR8_HUMANGuanine nucleotide exchange protein SMCR8 OS=Homo sapiens OX=9606 GN=SMCR8 PE=1 SV=2	SMCR8	?	-7.44166	-2.0621	-6.87132	0.936224	0.311358	-0.389132	5.74451	0.0303472	1.51788
Isoform 4 of Ubiquilin-1 OS=Homo sapiens OX=9606 GN=UBQLN1	Q9UMX0-4	UBQLN1	19 kDa	-7.36317	-6.77189	-6.73201	-1.81759	-0.752673	-1.19367	5.70104	0.000103785	3.98387
Isoform 4 of Pyridoxal-dependent decarboxylase domain-containing protein 1 OS=Homo sapiens OX=9606 GN=PDXDC1	Q6P996-4 (+2)	PDXDC1	84 kDa	-7.19818	-6.78778	-6.85522	-0.721162	-1.69909	-1.41007	5.67029	5.7173e-05	4.24281
Isoform 2 of Ganglioside-induced differentiation-associated protein 2 OS=Homo sapiens OX=9606 GN=GDAP2	Q9NXN4-2 (+1)	GDAP2	56 kDa	-7.20487	-7.00384	-6.8109	-1.45636	-1.23712	-1.41764	5.63616	1.81437e-06	5.74128
Cluster of Isoform 2 of Ras-related protein Rab-2A OS=Homo sapiens OX=9606 GN=RAB2A (P61019-2)	P61019-2 [4]	RAB2A	21 kDa	-3.41724	-6.97407	-6.78744	0.818681	-0.492222	-0.624013	5.62707	0.0106347	1.97327
5-azacytidine-induced protein 2 OS=Homo sapiens OX=9606 GN=AZI2 PE=1 SV=1	Q9H6S1	AZI2	45 kDa	-7.40236	-6.89589	-6.66883	-1.0466	-1.70054	-1.38629	5.61122	4.0641e-05	4.39104
Isoform 2 of TOM1-like protein 2 OS=Homo sapiens OX=9606 GN=TOM1L2	Q6ZVM7-2 (+2)	TOM1L2	50 kDa	-7.30692	-6.96998	-6.87388	-1.28691	-1.61856	-1.45068	5.59821	4.23547e-06	5.3731
Isoform 2 of RB1-inducible coiled-coil protein 1 OS=Homo sapiens OX=9606 GN=RB1CC1	Q8TDY2-2 (+1)	RB1CC1	183 kDa	-3.92395	-0.510197	-1.69927	3.56597	3.2771	3.6876	5.5547	0.00528826	2.27669
Isoform 3 of Calcium-binding and coiled-coil domain-containing protein 2 OS=Homo sapiens OX=9606 GN=CALCOCO2	Q13137-3 (+2)	CALCOCO2	55 kDa	-1.18931	-3.42342	-3.15818	3.68323	1.94036	3.19414	5.52955	0.0032101	2.49348
Isoform 2 of BSD domain-containing protein 1 OS=Homo sapiens OX=9606 GN=BSDC1	Q9NW68-2 (+4)	BSDC1	47 kDa	-7.47045	-6.78312	-6.85499	-2.11762	-0.299069	-2.10451	5.52912	0.00100022	2.99991
V-type proton ATPase subunit B, brain isoform	sp|P21281|VATB2_HUMANV-type proton ATPase subunit B, brain isoform OS=Homo sapiens OX=9606 GN=ATP6V1B2 PE=1 SV=3	ATP6V1B2	?	-7.25095	-6.81076	-6.77305	-0.639311	-1.24057	-2.39225	5.52088	0.000503578	3.29793
Tensin-2 OS=Homo sapiens OX=9606 GN=TNS2 PE=1 SV=1	F8VV64 (+4)	TNS2	146 kDa	-6.27417	-6.75907	-6.73956	-2.40608	-0.999351	0.192079	5.51981	0.00197973	2.70339
Isoform 2 of Transforming acidic coiled-coil-containing protein 1 OS=Homo sapiens OX=9606 GN=TACC1	O75410-2 (+2)	TACC1	89 kDa	-7.39716	-4.17385	-6.65563	-0.59017	-0.00568022	-1.28147	5.44977	0.0063845	2.19487
Isoform 3 of Rab3 GTPase-activating protein catalytic subunit OS=Homo sapiens OX=9606 GN=RAB3GAP1	Q15042-4 (+1)	RAB3GAP1	105 kDa	-7.3336	-3.56361	-6.65161	-1.55646	-0.8589	1.13637	5.42328	0.0184843	1.7332
Ubiquilin-2	sp|Q9UHD9|UBQL2_HUMANUbiquilin-2 OS=Homo sapiens OX=9606 GN=UBQLN2 PE=1 SV=2	UBQLN2	?	-7.31279	-6.86642	-2.99702	-0.61523	-0.478305	0.114267	5.39899	0.0177124	1.75172
Isoform 2 of TBC1 domain family member 5 OS=Homo sapiens OX=9606 GN=TBC1D5	Q92609-2 (+1)	TBC1D5	91 kDa	-7.31916	-3.76474	-3.79959	0.223097	0.429643	0.368784	5.30167	0.0109013	1.96252
Alsin OS=Homo sapiens OX=9606 GN=ALS2 PE=1 SV=2	Q96Q42	ALS2	184 kDa	-7.36438	-7.01808	-6.8786	-2.15069	-1.97113	-1.4104	5.24295	3.88639e-05	4.41045
Transmembrane 9 superfamily member (Fragment) OS=Homo sapiens OX=9606 GN=TM9SF3 PE=1 SV=8	Q5TB53	TM9SF3	30 kDa	-4.30161	-6.94598	-6.81972	0.636826	-1.89413	-1.14178	5.22274	0.0102424	1.9896
Solute carrier family 12 member 9	sp|Q9BXP2|S12A9_HUMANSolute carrier family 12 member 9 OS=Homo sapiens OX=9606 GN=SLC12A9 PE=1 SV=1	SLC12A9	?	-7.28923	-6.99105	-6.88784	-1.63334	-1.91976	-1.9786	5.21213	5.40013e-06	5.2676
DnaJ homolog subfamily C member 13	sp|O75165|DJC13_HUMANDnaJ homolog subfamily C member 13 OS=Homo sapiens OX=9606 GN=DNAJC13 PE=1 SV=5	DNAJC13	?	-7.25469	-4.4794	-1.8024	0.71296	1.07754	0.303738	5.21024	0.0305792	1.51457
Autophagy-related protein 16-1 OS=Homo sapiens OX=9606 GN=ATG16L1 PE=1 SV=1	E7EVC7 (+3)	ATG16L1	70 kDa	-4.09464	-6.83663	-6.84091	-1.36207	0.103687	-1.01529	5.16617	0.0070575	2.15135
Isoform 3 of Vesicle-associated membrane protein 7 OS=Homo sapiens OX=9606 GN=VAMP7	P51809-3 (+1)	VAMP7	20 kDa	-7.32102	-6.76556	-6.65002	0.178291	-2.8779	-2.69208	5.11497	0.00717554	2.14415
Phosphatidate phosphatase LPIN1 OS=Homo sapiens OX=9606 GN=LPIN1 PE=1 SV=1	A0A0A0MS66 (+2)	LPIN1	77 kDa	-7.32821	-6.97949	-6.66822	-2.6452	-1.1333	-2.00874	5.06289	0.000449387	3.34738
Isoform 2 of Autophagy-related protein 9A OS=Homo sapiens OX=9606 GN=ATG9A	Q7Z3C6-2 (+1)	ATG9A	87 kDa	-7.27662	-6.79933	-3.15734	-0.659001	-0.858492	-0.687283	5.0095	0.0183574	1.73619
DnaJ homolog subfamily B member 2	sp|P25686|DNJB2_HUMANDnaJ homolog subfamily B member 2 OS=Homo sapiens OX=9606 GN=DNAJB2 PE=1 SV=3	DNAJB2	?	-7.46765	-6.84494	-6.76327	-0.59688	-3.74799	-1.885	4.94866	0.00626699	2.20294
Rab GTPase-activating protein 1	sp|Q9Y3P9|RBGP1_HUMANRab GTPase-activating protein 1 OS=Homo sapiens OX=9606 GN=RABGAP1 PE=1 SV=3	RABGAP1	?	-7.29226	-6.9684	-6.90898	-3.08322	-1.11657	-2.14603	4.94128	0.00104339	2.98155
Isoform 2 of Ras-related protein Rab-18 OS=Homo sapiens OX=9606 GN=RAB18	Q9NP72-2 (+1)	RAB18	26 kDa	-7.37284	-6.87078	-3.14349	-0.0136647	-1.41164	-1.19996	4.92061	0.0247423	1.60656
WASH complex subunit 2C OS=Homo sapiens OX=9606 GN=WASHC2C PE=1 SV=1	A0A096LPC5 (+8)	WASHC2C	147 kDa	-7.27175	-6.88074	-6.91108	-2.95854	-1.53397	-1.81849	4.91752	0.000408713	3.38858
Isoform 2 of Peptidyl-prolyl cis-trans isomerase FKBP8 OS=Homo sapiens OX=9606 GN=FKBP8	Q14318-2 (+1)	FKBP8	45 kDa	-7.41599	-3.55296	-6.77609	-1.19371	-0.976097	-0.83012	4.91504	0.0149051	1.82667
NADPH--hemoprotein reductase (Fragment) OS=Homo sapiens OX=9606 GN=POR PE=1 SV=1	H0Y4R2 (+1)	POR	82 kDa	-7.27315	-6.98691	-6.7949	-2.18727	-2.33904	-1.88875	4.87997	1.41829e-05	4.84823
Membrane-associated progesterone receptor component 1	sp|O00264|PGRC1_HUMANMembrane-associated progesterone receptor component 1 OS=Homo sapiens OX=9606 GN=PGRMC1 PE=1 SV=3	PGRMC1	?	-3.38173	-6.81887	-6.69885	-1.20189	-0.682418	-0.403202	4.87065	0.0133248	1.87534
DCC-interacting protein 13-alpha	sp|Q9UKG1|DP13A_HUMANDCC-interacting protein 13-alpha OS=Homo sapiens OX=9606 GN=APPL1 PE=1 SV=1	APPL1	?	-7.39884	-7.00681	-3.78484	-2.84423	-0.492222	-0.306445	4.8492	0.0261024	1.58332
Isoform 2 of Golgin subfamily A member 5 OS=Homo sapiens OX=9606 GN=GOLGA5	Q8TBA6-2 (+1)	GOLGA5	78 kDa	-7.39707	-6.85548	-6.72267	-4.45981	-0.624748	-1.3965	4.83139	0.0153118	1.81497
TNFAIP3-interacting protein 1 OS=Homo sapiens OX=9606 GN=TNIP1 PE=1 SV=1	A0A0A0MRZ4 (+7)	TNIP1	70 kDa	-3.86492	-2.87323	-2.33043	1.45094	1.64732	2.14057	4.76914	0.000643262	3.19161
Isoform 4 of E3 ubiquitin-protein ligase NEDD4 OS=Homo sapiens OX=9606 GN=NEDD4	P46934-4	NEDD4	104 kDa	-3.11304	-3.58139	-3.33152	2.1828	1.23929	0.85261	4.76688	0.000335934	3.47375
Ras-related protein Rab-31	sp|Q13636|RAB31_HUMANRas-related protein Rab-31 OS=Homo sapiens OX=9606 GN=RAB31 PE=1 SV=1	RAB31	?	-3.94249	-6.73824	-6.69047	-0.373281	-0.542381	-2.1662	4.76311	0.0118398	1.92665
Nuclear receptor coactivator 4 OS=Homo sapiens OX=9606 GN=NCOA4 PE=1 SV=1	B4DF87 (+3)	NCOA4	58 kDa	-7.27196	-6.86184	-6.87368	-0.810034	-3.32738	-2.63221	4.74595	0.00339406	2.46928
BET1 homolog (Fragment) OS=Homo sapiens OX=9606 GN=BET1 PE=1 SV=1	H7C1N3 (+1)	BET1	15 kDa	-7.21375	-7.01757	-6.91526	-0.13805	-2.65578	-4.11908	4.74456	0.015229	1.81733
GTP-binding protein Rheb OS=Homo sapiens OX=9606 GN=RHEB PE=1 SV=1	C9J931 (+1)	RHEB	9 kDa	-7.4525	-6.74912	-6.73702	-2.74844	-1.66511	-2.29722	4.74262	0.000271075	3.56691
Ceramide transfer protein OS=Homo sapiens OX=9606 GN=CERT1 PE=1 SV=1	A0A2R8Y5S9 (+6)	CERT1	68 kDa	-7.24723	-6.86149	-6.62869	-1.47204	-3.33379	-1.73469	4.7323	0.00147938	2.82992
Ras-related protein Rab-7a	sp|P51149|RAB7A_HUMANRas-related protein Rab-7a OS=Homo sapiens OX=9606 GN=RAB7A PE=1 SV=1	RAB7A	?	-0.865054	-2.11508	-2.05957	5.1261	1.65137	2.29118	4.70279	0.0146752	1.83342
Ribosomal protein L19 OS=Homo sapiens OX=9606 GN=RPL19 PE=1 SV=1	J3KTE4 (+2)	RPL19	23 kDa	-7.42003	-6.85872	-6.65275	-3.52668	-1.51365	-1.92056	4.65687	0.00207857	2.68224
Testis-expressed protein 2 OS=Homo sapiens OX=9606 GN=TEX2 PE=1 SV=1	A0A087WVA8 (+2)	TEX2	125 kDa	-7.43596	-3.50846	-3.71987	-1.51889	-0.0454436	0.204267	4.43474	0.032772	1.4845
Rab3 GTPase-activating protein non-catalytic subunit	sp|Q9H2M9|RBGPR_HUMANRab3 GTPase-activating protein non-catalytic subunit OS=Homo sapiens OX=9606 GN=RAB3GAP2 PE=1 SV=1	RAB3GAP2	?	-7.24803	-6.95941	-6.68458	-2.19325	-2.32768	-3.22577	4.38177	0.000269054	3.57016
Ras-related GTP-binding protein C	sp|Q9HB90|RRAGC_HUMANRas-related GTP-binding protein C OS=Homo sapiens OX=9606 GN=RRAGC PE=1 SV=1	RRAGC	?	-7.36011	-7.03063	-6.7114	-1.6819	-3.04571	-3.37619	4.33278	0.00141649	2.84879
BUD13 homolog	sp|Q9BRD0|BUD13_HUMANBUD13 homolog OS=Homo sapiens OX=9606 GN=BUD13 PE=1 SV=1	BUD13	?	-3.22376	-6.84121	-6.75691	-1.90219	-0.699277	-1.23913	4.32709	0.0252436	1.59785
Phosphatidylinositol 4-kinase type 2-alpha	sp|Q9BTU6|P4K2A_HUMANPhosphatidylinositol 4-kinase type 2-alpha OS=Homo sapiens OX=9606 GN=PI4K2A PE=1 SV=1	PI4K2A	?	0.133062	-1.46611	-1.97574	4.02567	3.03718	2.606	4.32588	0.00474356	2.3239
Transcriptional activator GLI3 OS=Homo sapiens OX=9606 GN=GLI3 PE=1 SV=1	A0A2R8YGX0 (+1)	GLI3	163 kDa	-7.22695	-4.69614	-6.74716	-2.57928	-2.16262	-1.0873	4.28036	0.0087374	2.05862
Protein ecdysoneless homolog OS=Homo sapiens OX=9606 GN=ECD PE=1 SV=1	O95905 (+2)	ECD	73 kDa	-4.76817	-6.89236	-2.90033	-0.437171	-1.20204	-0.318106	4.20118	0.0239623	1.62047
Isoform 2 of EH domain-binding protein 1 OS=Homo sapiens OX=9606 GN=EHBP1	Q8NDI1-2 (+2)	EHBP1	136 kDa	-3.39595	-6.75207	-3.62765	0.131408	-0.921673	-0.611781	4.12454	0.0215458	1.66664
Calcium-transporting ATPase OS=Homo sapiens OX=9606 GN=ATP2C1 PE=1 SV=1	B4E2Q0 (+8)	ATP2C1	105 kDa	-7.28503	-6.83558	-6.82406	-4.27051	-0.559401	-3.93561	4.05972	0.0273356	1.56327
Syntaxin-8 OS=Homo sapiens OX=9606 GN=STX8 PE=1 SV=2	Q9UNK0	STX8	27 kDa	-7.46594	-6.81205	-6.70482	-2.98784	-3.62675	-2.44818	3.97334	0.00066774	3.17539
Solute carrier family 35 member E1	sp|Q96K37|S35E1_HUMANSolute carrier family 35 member E1 OS=Homo sapiens OX=9606 GN=SLC35E1 PE=1 SV=2	SLC35E1	?	-7.2573	-6.76232	-6.85326	-3.26943	-1.70381	-4.17356	3.90869	0.00608132	2.216
DnaJ (Hsp40) homolog, subfamily B, member 12, isoform CRA_c OS=Homo sapiens OX=9606 GN=DNAJB12 PE=1 SV=1	J3KPS0 (+2)	DNAJB12	45 kDa	-4.53942	-6.76848	-6.66399	-3.4795	-1.41322	-1.52304	3.85205	0.0176117	1.7542
Transmembrane protein 43	sp|Q9BTV4|TMM43_HUMANTransmembrane protein 43 OS=Homo sapiens OX=9606 GN=TMEM43 PE=1 SV=1	TMEM43	?	-1.48982	-4.51371	-4.61362	0.919896	-0.303536	0.27678	3.83676	0.0240402	1.61906
Vacuolar protein sorting-associated protein 37B	sp|Q9H9H4|VP37B_HUMANVacuolar protein sorting-associated protein 37B OS=Homo sapiens OX=9606 GN=VPS37B PE=1 SV=1	VPS37B	?	-4.33443	-6.88714	-6.87532	-0.556425	-2.09255	-3.93855	3.83645	0.0414355	1.38263
Oxysterol-binding protein-related protein 11	sp|Q9BXB4|OSB11_HUMANOxysterol-binding protein-related protein 11 OS=Homo sapiens OX=9606 GN=OSBPL11 PE=1 SV=2	OSBPL11	?	-7.25583	-6.95542	-6.84431	-2.81801	-4.03901	-2.7258	3.82425	0.000970549	3.01298
GTP-binding protein SAR1a	sp|Q9NR31|SAR1A_HUMANGTP-binding protein SAR1a OS=Homo sapiens OX=9606 GN=SAR1A PE=1 SV=1	SAR1A	?	-3.64828	-7.02235	-6.62966	-0.704831	-2.49103	-2.74282	3.7872	0.038195	1.41799
Golgin subfamily A member 2 OS=Homo sapiens OX=9606 GN=GOLGA2 PE=1 SV=1	A0A6Q8KRG2 (+1)	GOLGA2	112 kDa	-2.7445	-1.66734	0.352852	2.39675	1.69641	3.09282	3.74832	0.0195442	1.70898
Isoform 2 of PR domain zinc finger protein 2 OS=Homo sapiens OX=9606 GN=PRDM2	Q13029-2 (+3)	PRDM2	185 kDa	-3.2666	-6.98654	-4.99092	-2.52267	-0.89537	-0.739842	3.69539	0.0385025	1.41451
Syntaxin-7 OS=Homo sapiens OX=9606 GN=STX7 PE=1 SV=4	O15400 (+1)	STX7	30 kDa	-1.2279	-1.47684	-4.644	1.36921	0.689418	1.27605	3.56114	0.0335444	1.47438
Isoform 2 of EF-hand calcium-binding domain-containing protein 4B OS=Homo sapiens OX=9606 GN=CRACR2A	Q9BSW2-2	CRACR2A	83 kDa	-4.17657	-3.41572	-6.87833	-0.948766	-1.48673	-1.45734	3.52593	0.0296361	1.52818
MTOR-associated protein MEAK7	sp|Q6P9B6|MEAK7_HUMANMTOR-associated protein MEAK7 OS=Homo sapiens OX=9606 GN=MEAK7 PE=1 SV=2	MEAK7	?	-4.03583	-6.74817	-6.7893	-1.60332	-2.71687	-2.75882	3.4981	0.0238844	1.62189
Serine/threonine-protein kinase PLK1 OS=Homo sapiens OX=9606 GN=PLK1 PE=1 SV=1	P53350	PLK1	68 kDa	-3.7804	-6.74866	-6.87111	-2.19699	-1.20973	-3.51929	3.49139	0.044968	1.3471
Synaptosomal-associated protein 29	sp|O95721|SNP29_HUMANSynaptosomal-associated protein 29 OS=Homo sapiens OX=9606 GN=SNAP29 PE=1 SV=1	SNAP29	?	-0.100887	0.340484	-0.789726	3.41292	3.28638	3.19331	3.48091	0.000484184	3.31499
Transferrin receptor protein 1 OS=Homo sapiens OX=9606 GN=TFRC PE=1 SV=2	P02786	TFRC	85 kDa	-3.0714	-2.2542	-3.80121	-0.158495	0.571355	0.547515	3.3624	0.00268042	2.5718
Isoform 2 of Vacuolar protein sorting-associated protein 13B OS=Homo sapiens OX=9606 GN=VPS13B	Q7Z7G8-2 (+2)	VPS13B	446 kDa	-7.42122	-5.1527	-6.86227	-4.42911	-3.5802	-1.37315	3.35124	0.0421875	1.37482
Oxysterol-binding protein 1	sp|P22059|OSBP1_HUMANOxysterol-binding protein 1 OS=Homo sapiens OX=9606 GN=OSBP PE=1 SV=1	OSBP	?	-2.34656	-0.681336	-1.28412	2.0464	1.76077	1.90261	3.3406	0.00248887	2.604
Protein kinase C delta type OS=Homo sapiens OX=9606 GN=PRKCD PE=1 SV=2	Q05655	PRKCD	78 kDa	-7.19681	-6.76279	-6.78238	-4.82549	-2.72426	-3.24748	3.31492	0.00687674	2.16262
Isoform 4 of Sesquipedalian-1 OS=Homo sapiens OX=9606 GN=PHETA1	Q8N4B1-4 (+1)	PHETA1	28 kDa	-7.26699	-6.92208	-6.79496	-5.07143	-3.04182	-3.09909	3.25723	0.00879836	2.0556
Isoform 12 of Nuclear factor of activated T-cells, cytoplasmic 4 OS=Homo sapiens OX=9606 GN=NFATC4	Q14934-12 (+5)	NFATC4	88 kDa	-3.7744	-1.66803	-0.563575	1.05393	1.15612	1.40204	3.20603	0.0276872	1.55772
Reticulocalbin-1 OS=Homo sapiens OX=9606 GN=RCN1 PE=1 SV=1	Q15293	RCN1	39 kDa	-1.77926	-3.85627	-3.08053	2.25609	-0.6136	-0.747106	3.20382	0.0497432	1.30327
V-type proton ATPase catalytic subunit A OS=Homo sapiens OX=9606 GN=ATP6V1A PE=1 SV=2	P38606 (+1)	ATP6V1A	68 kDa	-4.20289	-3.37896	-2.09898	-0.70023	0.939307	-0.347507	3.1908	0.0155667	1.8078
Cluster of Dynamin-1-like protein (sp|O00429|DNM1L_HUMANDynamin-1-like protein OS=Homo sapiens OX=9606 GN=DNM1L PE=1 SV=2)	sp|O00429|DNM1L_HUMANDynamin-1-like protein OS=Homo sapiens OX=9606 GN=DNM1L PE=1 SV=2 [2]	DNM1L	?	-3.53588	-4.15356	-1.6357	-0.441218	-0.0625625	0.567284	3.12955	0.0182908	1.73777
Ras-related protein Rab-14	sp|P61106|RAB14_HUMANRas-related protein Rab-14 OS=Homo sapiens OX=9606 GN=RAB14 PE=1 SV=4	RAB14	?	-1.77955	-0.776765	-0.132613	2.23282	1.99289	1.93262	2.94909	0.00377787	2.42275
Secretory carrier-associated membrane protein 3	sp|O14828|SCAM3_HUMANSecretory carrier-associated membrane protein 3 OS=Homo sapiens OX=9606 GN=SCAMP3 PE=1 SV=3	SCAMP3	?	1.31839	1.45563	1.1978	4.47044	4.10682	4.23071	2.94538	2.25794e-05	4.64629
Protein kinase C iota type OS=Homo sapiens OX=9606 GN=PRKCI PE=1 SV=2	P41743	PRKCI	68 kDa	-2.34359	-1.75063	-0.945205	1.56287	1.07114	1.08653	2.91999	0.00259023	2.58666
Chloride channel CLIC-like protein 1 OS=Homo sapiens OX=9606 GN=CLCC1 PE=1 SV=1	A0A6Q8PEZ7 (+8)	CLCC1	64 kDa	-3.87002	-3.37202	-3.45735	-1.06139	-1.0461	-0.161547	2.81012	0.00110281	2.9575
Phosphoinositide 3-kinase regulatory subunit 4	sp|Q99570|PI3R4_HUMANPhosphoinositide 3-kinase regulatory subunit 4 OS=Homo sapiens OX=9606 GN=PIK3R4 PE=1 SV=3	PIK3R4	?	-5.41783	-4.61071	-2.95827	-1.45248	-1.92188	-1.27121	2.78041	0.020648	1.68512
Isoform 2 of Membrane-associated progesterone receptor component 2 OS=Homo sapiens OX=9606 GN=PGRMC2	O15173-2 (+1)	PGRMC2	26 kDa	-2.08362	-2.95632	-2.16252	-0.223088	1.29576	-0.0904282	2.72823	0.00820663	2.08584
Mediator of RNA polymerase II transcription subunit 19 OS=Homo sapiens OX=9606 GN=MED19 PE=1 SV=3	J3KR33 (+1)	MED19	26 kDa	0.00394218	1.15815	1.07099	3.54586	3.65863	3.18694	2.71945	0.00238583	2.62236
Isoform 2 of TBC1 domain family member 15 OS=Homo sapiens OX=9606 GN=TBC1D15	Q8TC07-2	TBC1D15	77 kDa	-2.84251	-0.308759	-0.213626	2.04744	1.34171	1.40175	2.7186	0.0378603	1.42182
Serine/threonine-protein kinase TBK1 OS=Homo sapiens OX=9606 GN=TBK1 PE=1 SV=1	A0A494C0X2 (+2)	TBK1	74 kDa	-2.51621	-0.548871	-0.159585	2.10192	1.16765	1.53622	2.67682	0.0263136	1.57982
Wolframin OS=Homo sapiens OX=9606 GN=WFS1 PE=1 SV=2	O76024	WFS1	100 kDa	-2.77743	-2.60046	-2.93333	-1.59012	0.769722	0.34618	2.61234	0.0234755	1.62939
WD repeat-containing protein 91 OS=Homo sapiens OX=9606 GN=WDR91 PE=1 SV=1	C9J1X0	WDR91	79 kDa	-3.86466	-1.48773	-2.55647	-0.806361	0.452016	0.273088	2.6092	0.0300624	1.52198
Cluster of Ras-related protein Rab-1B (sp|Q9H0U4|RAB1B_HUMANRas-related protein Rab-1B OS=Homo sapiens OX=9606 GN=RAB1B PE=1 SV=1)	sp|Q9H0U4|RAB1B_HUMANRas-related protein Rab-1B OS=Homo sapiens OX=9606 GN=RAB1B PE=1 SV=1 [7]	RAB1B	?	1.22823	2.10058	2.34932	5.02447	4.20433	4.2009	2.58386	0.00408166	2.38916
Target of Myb protein 1 OS=Homo sapiens OX=9606 GN=TOM1 PE=1 SV=2	O60784	TOM1	54 kDa	-0.953435	-0.985312	-1.7122	1.8718	1.1806	1.04441	2.58259	0.0019245	2.71568
Atlastin-3 OS=Homo sapiens OX=9606 GN=ATL3 PE=1 SV=1	F5H6I7 (+1)	ATL3	59 kDa	-2.98231	-2.68801	-1.63291	0.145866	-0.645782	0.856346	2.55322	0.0128578	1.89083
Isoform 2 of Ras-related protein Rab-5C OS=Homo sapiens OX=9606 GN=RAB5C	P51148-2 (+1)	RAB5C	27 kDa	-0.263733	-0.461627	-0.345085	2.45813	1.91798	2.06684	2.50447	0.000126467	3.89802
Endothelin-converting enzyme 1 OS=Homo sapiens OX=9606 GN=ECE1 PE=1 SV=1	A0A3B3ISF9 (+5)	ECE1	94 kDa	-4.18746	-2.26793	-3.57129	-1.03396	-0.646826	-0.909294	2.47887	0.012701	1.89616
Golgi resident protein GCP60	sp|Q9H3P7|GCP60_HUMANGolgi resident protein GCP60 OS=Homo sapiens OX=9606 GN=ACBD3 PE=1 SV=4	ACBD3	?	-2.99558	-4.35505	-2.44205	-0.716002	-0.620779	-1.0704	2.46183	0.0135713	1.86738
Rho-related GTP-binding protein RhoG OS=Homo sapiens OX=9606 GN=RHOG PE=1 SV=1	P84095	RHOG	21 kDa	-2.64524	-0.885738	-1.81405	0.748777	0.559072	0.710215	2.45436	0.00865667	2.06265
Isoform 2 of Golgi-associated PDZ and coiled-coil motif-containing protein OS=Homo sapiens OX=9606 GN=GOPC	Q9HD26-2	GOPC	50 kDa	-0.86171	-0.924781	-0.595211	2.21106	1.07504	1.1804	2.28274	0.00372574	2.42879
PHD and RING finger domain-containing protein 1 OS=Homo sapiens OX=9606 GN=PHRF1 PE=1 SV=1	A0A0J9YWD5 (+6)	PHRF1	179 kDa	-2.12387	-1.42572	-2.11074	-0.834037	0.857043	0.988872	2.22407	0.0242936	1.61451
Ectopic P granules protein 5 homolog OS=Homo sapiens OX=9606 GN=EPG5 PE=1 SV=2	Q9HCE0	EPG5	292 kDa	0.605224	-0.9084	-0.31425	2.6512	1.62236	1.56495	2.15198	0.0188798	1.724
Vacuolar protein sorting-associated protein 16 homolog	sp|Q9H269|VPS16_HUMANVacuolar protein sorting-associated protein 16 homolog OS=Homo sapiens OX=9606 GN=VPS16 PE=1 SV=2	VPS16	?	-3.89182	-3.54293	-2.05586	-1.06867	-0.849279	-1.38193	2.06357	0.0241216	1.61759
Coiled-coil domain-containing protein 50	sp|Q8IVM0|CCD50_HUMANCoiled-coil domain-containing protein 50 OS=Homo sapiens OX=9606 GN=CCDC50 PE=1 SV=1	CCDC50	?	1.27124	0.726751	0.69617	3.52479	2.68301	2.57324	2.02896	0.0045832	2.33883
Cluster of Ubiquitin-40S ribosomal protein S27a (sp|P62979|RS27A_HUMANUbiquitin-40S ribosomal protein S27a OS=Homo sapiens OX=9606 GN=RPS27A PE=1 SV=2)	sp|P62979|RS27A_HUMANUbiquitin-40S ribosomal protein S27a OS=Homo sapiens OX=9606 GN=RPS27A PE=1 SV=2 [3]	RPS27A	?	6.69838	5.98566	6.54499	8.50755	8.75074	8.03221	2.02049	0.00260784	2.58372
TGF-beta-activated kinase 1 and MAP3K7-binding protein 2 OS=Homo sapiens OX=9606 GN=TAB2 PE=1 SV=1	Q9NYJ8	TAB2	76 kDa	-1.52123	-0.86082	-0.840303	0.666668	0.874876	0.986155	1.91668	0.00138496	2.85856
Vacuolar protein sorting-associated protein 35	sp|Q96QK1|VPS35_HUMANVacuolar protein sorting-associated protein 35 OS=Homo sapiens OX=9606 GN=VPS35 PE=1 SV=2	VPS35	?	-3.2463	-2.87303	-1.51499	-0.306551	-1.38303	-0.203522	1.91374	0.0416975	1.37989
Syntaxin-5 OS=Homo sapiens OX=9606 GN=STX5 PE=1 SV=2	Q13190 (+3)	STX5	40 kDa	-2.18223	-3.22992	-3.45961	-1.34197	-0.757296	-1.1395	1.87766	0.011894	1.92467
Isoform 2 of Melanoma-associated antigen D1 OS=Homo sapiens OX=9606 GN=MAGED1	Q9Y5V3-2 (+1)	MAGED1	92 kDa	-4.3738	-2.88414	-3.7197	-1.53326	-1.86116	-2.1481	1.81171	0.0177547	1.75069
Isoform 2 of Histone-lysine N-methyltransferase ASH1L OS=Homo sapiens OX=9606 GN=ASH1L	Q9NR48-2	ASH1L	332 kDa	1.01405	-0.222593	0.0869527	2.21776	2.13552	1.95026	1.80838	0.00890092	2.05057
Immunoglobulin-binding protein 1	sp|P78318|IGBP1_HUMANImmunoglobulin-binding protein 1 OS=Homo sapiens OX=9606 GN=IGBP1 PE=1 SV=1	IGBP1	?	-0.506115	-2.28806	-0.934558	0.420518	0.588663	0.67521	1.80438	0.029162	1.53518
General vesicular transport factor p115 OS=Homo sapiens OX=9606 GN=USO1 PE=1 SV=2	O60763 (+1)	USO1	108 kDa	-2.75957	-3.17746	-3.02978	-1.83742	-0.598034	-1.3257	1.73522	0.0102732	1.9883
Lysine-specific demethylase PHF2 OS=Homo sapiens OX=9606 GN=PHF2 PE=1 SV=4	O75151	PHF2	121 kDa	2.10537	3.06853	1.68985	4.00848	4.19444	3.80024	1.71314	0.0155863	1.80726
Protein NOXP20	sp|Q8IWE2|NXP20_HUMANProtein NOXP20 OS=Homo sapiens OX=9606 GN=FAM114A1 PE=1 SV=2	FAM114A1	?	-2.08166	-1.42461	-1.94112	-0.940361	0.434727	0.192922	1.71156	0.0217179	1.66318
Cell division control protein 42 homolog	sp|P60953|CDC42_HUMANCell division control protein 42 homolog OS=Homo sapiens OX=9606 GN=CDC42 PE=1 SV=2	CDC42	?	-0.0679945	1.7093	1.35243	2.46042	2.89528	2.46932	1.61043	0.0455481	1.34153
Serine/threonine-protein kinase Nek9 OS=Homo sapiens OX=9606 GN=NEK9 PE=1 SV=2	Q8TD19	NEK9	107 kDa	-0.443119	-0.595518	-0.745187	0.261767	1.44916	1.30137	1.5987	0.0140643	1.85188
M-phase phosphoprotein 8 OS=Homo sapiens OX=9606 GN=MPHOSPH8 PE=1 SV=2	Q99549 (+1)	MPHOSPH8	97 kDa	-0.0453116	0.823726	-0.383622	1.47273	1.90791	1.77153	1.58579	0.014227	1.84689
Microtubule-associated protein 1A OS=Homo sapiens OX=9606 GN=MAP1A PE=1 SV=1	E9PGC8 (+2)	MAP1A	331 kDa	4.20438	4.33073	4.10619	5.7156	5.40277	6.20806	1.56171	0.00302458	2.51933
Ras-related protein Rab-13	sp|P51153|RAB13_HUMANRas-related protein Rab-13 OS=Homo sapiens OX=9606 GN=RAB13 PE=1 SV=1	RAB13	?	-0.609763	-1.41534	-1.80987	0.0633141	0.00786139	0.750113	1.55209	0.0219421	1.65872
Vesicle-associated membrane protein-associated protein A OS=Homo sapiens OX=9606 GN=VAPA PE=1 SV=3	Q9P0L0	VAPA	28 kDa	-0.238534	0.738887	1.30794	2.414	2.3195	1.69926	1.54149	0.0377492	1.42309
Isoform 2 of Nuclear factor of activated T-cells, cytoplasmic 2 OS=Homo sapiens OX=9606 GN=NFATC2	Q13469-2 (+3)	NFATC2	100 kDa	-1.36593	-2.17638	-3.00586	-0.801476	-0.452806	-0.789846	1.50135	0.0368364	1.43372
Dynein light intermediate chain OS=Homo sapiens OX=9606 GN=DYNC1LI1 PE=1 SV=1	E9PHI6 (+1)	DYNC1LI1	43 kDa	-2.80481	-2.10818	-2.27915	-1.67047	-0.230948	-0.804546	1.49539	0.033042	1.48093
ADP-ribosylation factor GTPase-activating protein 1	sp|Q8N6T3|ARFG1_HUMANADP-ribosylation factor GTPase-activating protein 1 OS=Homo sapiens OX=9606 GN=ARFGAP1 PE=1 SV=2	ARFGAP1	?	3.25	2.86233	2.88119	5.32055	3.7018	4.43953	1.48946	0.0371682	1.42983
A-kinase anchor protein 9 OS=Homo sapiens OX=9606 GN=AKAP9 PE=1 SV=1	A0A0A0MRF6 (+5)	AKAP9	453 kDa	-0.817922	-0.0697377	0.312188	1.48957	1.1464	1.24086	1.4841	0.0129189	1.88877
Cluster of Transgelin-2 (sp|P37802|TAGL2_HUMANTransgelin-2 OS=Homo sapiens OX=9606 GN=TAGLN2 PE=1 SV=3)	sp|P37802|TAGL2_HUMANTransgelin-2 OS=Homo sapiens OX=9606 GN=TAGLN2 PE=1 SV=3 [3]	TAGLN2	?	5.27514	4.52001	4.16924	5.92998	6.32499	6.02143	1.43734	0.0144121	1.84127
Cluster of Isoform D of Protein SON (sp|P18583-5|SON_HUMANIsoform D of Protein SON OS=Homo sapiens OX=9606 GN=SON)	sp|P18583-5|SON_HUMANIsoform D of Protein SON OS=Homo sapiens OX=9606 GN=SON [3]	SON	?	6.42224	5.77141	5.83657	7.5562	7.26971	7.34291	1.37954	0.003532	2.45198
Isoform 3 of Ligand-dependent corepressor OS=Homo sapiens OX=9606 GN=LCOR	Q96JN0-3	LCOR	170 kDa	0.157941	1.28892	1.17694	1.63739	2.51854	2.50081	1.34431	0.0438585	1.35795
Bromodomain-containing protein 7 OS=Homo sapiens OX=9606 GN=BRD7 PE=1 SV=1	Q9NPI1	BRD7	74 kDa	2.18939	3.09473	2.87913	4.24438	3.80958	4.10973	1.33348	0.0115206	1.93852
Microtubule-associated protein 1B	sp|P46821|MAP1B_HUMANMicrotubule-associated protein 1B OS=Homo sapiens OX=9606 GN=MAP1B PE=1 SV=2	MAP1B	?	8.2463	7.46529	7.45284	9.18328	8.51971	9.45141	1.32999	0.0252125	1.59838
Isoform 2 of ADP-ribosylation factor GTPase-activating protein 3 OS=Homo sapiens OX=9606 GN=ARFGAP3	Q9NP61-2 (+1)	ARFGAP3	52 kDa	0.396913	0.44482	-0.489184	1.79404	1.09969	1.34578	1.29566	0.0238896	1.62179
Shugoshin 2 OS=Homo sapiens OX=9606 GN=SGO2 PE=1 SV=2	Q562F6 (+1)	SGO2	145 kDa	1.50987	2.44916	2.13855	2.70225	3.57274	3.701	1.2928	0.0364857	1.43788
Macrophage migration inhibitory factor OS=Homo sapiens OX=9606 GN=MIF PE=1 SV=4	P14174	MIF	12 kDa	1.65888	0.284589	0.970353	2.57341	1.94045	2.25932	1.28645	0.0421655	1.37504
SLIT-ROBO Rho GTPase-activating protein 2 OS=Homo sapiens OX=9606 GN=SRGAP2 PE=1 SV=1	B7ZM87 (+1)	SRGAP2	121 kDa	-3.23612	-3.06388	-2.47432	-1.35627	-1.46346	-2.20097	1.25121	0.0236383	1.62638
Cluster of Serine/threonine-protein kinase 4 OS=Homo sapiens OX=9606 GN=STK4 PE=1 SV=2 (Q13043)	Q13043 [3]	STK4	56 kDa	-1.87746	-1.38308	-1.77394	-0.239241	-0.198209	-0.900471	1.23219	0.0106902	1.97102
Cluster of Serine/arginine repetitive matrix protein 2 (sp|Q9UQ35|SRRM2_HUMANSerine/arginine repetitive matrix protein 2 OS=Homo sapiens OX=9606 GN=SRRM2 PE=1 SV=2)	sp|Q9UQ35|SRRM2_HUMANSerine/arginine repetitive matrix protein 2 OS=Homo sapiens OX=9606 GN=SRRM2 PE=1 SV=2 [2]	SRRM2	?	9.596	9.89898	9.78999	10.7337	10.9387	11.3067	1.23139	0.00289891	2.53777
Smad nuclear-interacting protein 1	sp|Q8TAD8|SNIP1_HUMANSmad nuclear-interacting protein 1 OS=Homo sapiens OX=9606 GN=SNIP1 PE=1 SV=1	SNIP1	?	-0.208819	0.217066	0.22323	1.44212	1.31197	1.13881	1.22047	0.00189956	2.72135
Transcription termination factor 1 OS=Homo sapiens OX=9606 GN=TTF1 PE=1 SV=3	Q15361	TTF1	103 kDa	2.85638	2.50857	2.49119	4.35634	3.7017	3.36502	1.18898	0.0194067	1.71205
Calcium/calmodulin-dependent protein kinase OS=Homo sapiens OX=9606 GN=CAMK2D PE=1 SV=1	D6R938 (+10)	CAMK2D	56 kDa	0.433511	0.203425	0.555617	1.63421	1.6684	1.44803	1.18603	0.000665239	3.17702
Galectin-3 OS=Homo sapiens OX=9606 GN=LGALS3 PE=1 SV=5	P17931	LGALS3	26 kDa	2.70882	2.60406	2.70187	3.69875	4.08609	3.68822	1.15277	0.00103831	2.98367
60S ribosomal protein L23a	sp|P62750|RL23A_HUMAN60S ribosomal protein L23a OS=Homo sapiens OX=9606 GN=RPL23A PE=1 SV=1	RPL23A	?	1.82646	1.80983	0.794057	2.49828	2.59065	2.68429	1.11429	0.0321497	1.49282
Zinc finger protein 106 OS=Homo sapiens OX=9606 GN=ZNF106 PE=1 SV=2	H3BSS6 (+1)	ZNF106	212 kDa	1.32416	0.979199	1.55728	2.67403	1.95024	2.46748	1.07703	0.0168877	1.77243
Isoform 2 of Ribosomal biogenesis protein LAS1L OS=Homo sapiens OX=9606 GN=LAS1L	Q9Y4W2-2 (+1)	LAS1L	81 kDa	1.03976	1.65431	1.68655	0.611569	0.14526	0.571048	-1.01758	0.0168846	1.77251
40S ribosomal protein S5 (Fragment) OS=Homo sapiens OX=9606 GN=RPS5 PE=1 SV=1	M0R0F0 (+1)	RPS5	22 kDa	-1.0662	-1.39779	-0.784109	-1.91727	-1.71919	-2.67353	-1.02063	0.0400742	1.39714
Interferon-stimulated 20 kDa exonuclease-like 2	sp|Q9H9L3|I20L2_HUMANInterferon-stimulated 20 kDa exonuclease-like 2 OS=Homo sapiens OX=9606 GN=ISG20L2 PE=1 SV=1	ISG20L2	?	-0.0605586	-0.788553	0.0431623	-1.5719	-1.08965	-1.21445	-1.02335	0.0266951	1.57357
Mediator of RNA polymerase II transcription subunit 13	sp|Q9UHV7|MED13_HUMANMediator of RNA polymerase II transcription subunit 13 OS=Homo sapiens OX=9606 GN=MED13 PE=1 SV=3	MED13	?	-0.034972	0.646771	0.0944777	-0.873448	-0.875719	-0.645256	-1.03357	0.00970791	2.01287
Sister chromatid cohesion protein PDS5 homolog A	sp|Q29RF7|PDS5A_HUMANSister chromatid cohesion protein PDS5 homolog A OS=Homo sapiens OX=9606 GN=PDS5A PE=1 SV=1	PDS5A	?	-0.465267	0.490769	0.331625	-1.00942	-1.07191	-0.689003	-1.04248	0.0307404	1.51229
SWI/SNF complex subunit SMARCC2	sp|Q8TAQ2|SMRC2_HUMANSWI/SNF complex subunit SMARCC2 OS=Homo sapiens OX=9606 GN=SMARCC2 PE=1 SV=1	SMARCC2	?	2.72093	2.74301	3.21577	1.51046	2.14437	1.87484	-1.05001	0.012702	1.89613
Sorting nexin-9 OS=Homo sapiens OX=9606 GN=SNX9 PE=1 SV=1	Q9Y5X1	SNX9	67 kDa	1.64063	0.968824	1.02095	0.368673	0.090826	-0.0135189	-1.06147	0.012165	1.91489
CD2-associated protein	sp|Q9Y5K6|CD2AP_HUMANCD2-associated protein OS=Homo sapiens OX=9606 GN=CD2AP PE=1 SV=1	CD2AP	?	2.24268	1.78958	1.37368	1.10091	0.364562	0.741289	-1.06639	0.0315982	1.50034
Annexin A1	sp|P04083|ANXA1_HUMANAnnexin A1 OS=Homo sapiens OX=9606 GN=ANXA1 PE=1 SV=2	ANXA1	?	7.26426	7.12676	6.49158	6.17833	5.96671	5.53807	-1.0665	0.0245787	1.60944
Isoform 2 of Probable ubiquitin carboxyl-terminal hydrolase FAF-X OS=Homo sapiens OX=9606 GN=USP9X	Q93008-3 (+1)	USP9X	292 kDa	0.786802	0.655753	1.42321	-0.283449	-0.0628755	-0.0499167	-1.08734	0.011971	1.92187
Asparagine--tRNA ligase, cytoplasmic OS=Homo sapiens OX=9606 GN=NARS1 PE=1 SV=1	O43776	NARS1	63 kDa	-0.619097	-0.0185518	0.2029	-1.38038	-1.54178	-0.853399	-1.1136	0.0257832	1.58866
Cluster of 60S ribosomal protein L11 OS=Homo sapiens OX=9606 GN=RPL11 PE=1 SV=2 (P62913)	P62913 [2]	RPL11	20 kDa	1.89404	1.76204	2.00367	1.13018	-0.0029629	1.16422	-1.12277	0.0450044	1.34674
Isoform 2 of Band 4.1-like protein 3 OS=Homo sapiens OX=9606 GN=EPB41L3	Q9Y2J2-2	EPB41L3	97 kDa	3.59817	3.0394	3.10039	1.50503	2.2922	2.55646	-1.1281	0.0356528	1.44791
Ribosomal RNA-processing protein 8 OS=Homo sapiens OX=9606 GN=RRP8 PE=1 SV=2	O43159	RRP8	51 kDa	2.1648	2.41941	2.07182	0.789732	1.75561	0.707435	-1.13442	0.0322476	1.4915
Band 4.1-like protein 2 OS=Homo sapiens OX=9606 GN=EPB41L2 PE=1 SV=1	E9PHY5	EPB41L2	104 kDa	2.72465	3.32147	2.80859	2.06116	1.96762	1.4033	-1.14088	0.0147197	1.8321
Leucyl-tRNA synthetase OS=Homo sapiens OX=9606 GN=LARS1 PE=1 SV=1	A0A6I8PIV1 (+2)	LARS1	134 kDa	4.34953	3.49338	3.8435	2.50689	2.7781	2.96631	-1.14503	0.0153482	1.81394
Bromodomain adjacent to zinc finger domain protein 1A	sp|Q9NRL2|BAZ1A_HUMANBromodomain adjacent to zinc finger domain protein 1A OS=Homo sapiens OX=9606 GN=BAZ1A PE=1 SV=2	BAZ1A	?	0.474292	0.92128	0.674563	-0.246643	-0.220805	-0.911589	-1.14972	0.0115575	1.93714
High density lipoprotein binding protein (Vigilin), isoform CRA_a OS=Homo sapiens OX=9606 GN=HDLBP PE=1 SV=1	A0A024R4E5	HDLBP	141 kDa	1.82624	2.47997	2.42969	1.27191	0.894375	1.10552	-1.1547	0.00817564	2.08748
Isoform 2 of Sorting nexin-18 OS=Homo sapiens OX=9606 GN=SNX18	Q96RF0-2 (+2)	SNX18	69 kDa	0.412137	0.844506	0.336765	-0.415892	-1.18911	-0.330428	-1.17628	0.0203491	1.69145
Band 4.1-like protein 2	sp|O43491|E41L2_HUMANBand 4.1-like protein 2 OS=Homo sapiens OX=9606 GN=EPB41L2 PE=1 SV=1	EPB41L2	?	2.79609	3.33733	2.89521	2.11492	1.96762	1.4033	-1.18093	0.0124431	1.90507
Cluster of Band 4.1-like protein 2 (sp|O43491|E41L2_HUMANBand 4.1-like protein 2 OS=Homo sapiens OX=9606 GN=EPB41L2 PE=1 SV=1)	sp|O43491|E41L2_HUMANBand 4.1-like protein 2 OS=Homo sapiens OX=9606 GN=EPB41L2 PE=1 SV=1 [2]	EPB41L2	?	2.79609	3.33733	2.89521	2.11492	1.96762	1.4033	-1.18093	0.0124431	1.90507
Huntingtin-interacting protein 1-related protein	sp|O75146|HIP1R_HUMANHuntingtin-interacting protein 1-related protein OS=Homo sapiens OX=9606 GN=HIP1R PE=1 SV=2	HIP1R	?	3.45228	2.58014	3.51314	2.22753	1.95606	1.80912	-1.18428	0.0219613	1.65834
Isoform 2 of Synaptopodin OS=Homo sapiens OX=9606 GN=SYNPO	Q8N3V7-2	SYNPO	96 kDa	2.0568	1.93472	2.50143	0.432581	1.70967	0.758951	-1.19725	0.0463655	1.33381
Scaffold attachment factor B2	sp|Q14151|SAFB2_HUMANScaffold attachment factor B2 OS=Homo sapiens OX=9606 GN=SAFB2 PE=1 SV=1	SAFB2	?	1.5581	1.84877	1.16829	0.0183498	0.101236	0.726253	-1.24311	0.0140092	1.85359
Isoform 2 of Nck-associated protein 1 OS=Homo sapiens OX=9606 GN=NCKAP1	Q9Y2A7-2 (+1)	NCKAP1	130 kDa	1.44601	2.41925	1.91494	0.991575	0.371132	0.638741	-1.25958	0.0194961	1.71005
Isoform F of Constitutive coactivator of PPAR-gamma-like protein 1 OS=Homo sapiens OX=9606 GN=FAM120A	Q9NZB2-6 (+1)	FAM120A	125 kDa	2.59177	2.67638	2.16908	0.814464	1.39962	1.40252	-1.27354	0.00708219	2.14983
Cluster of Eukaryotic initiation factor 4A-I (sp|P60842|IF4A1_HUMANEukaryotic initiation factor 4A-I OS=Homo sapiens OX=9606 GN=EIF4A1 PE=1 SV=1)	sp|P60842|IF4A1_HUMANEukaryotic initiation factor 4A-I OS=Homo sapiens OX=9606 GN=EIF4A1 PE=1 SV=1 [3]	EIF4A1	?	4.20099	3.39338	3.91846	2.91817	2.55929	2.15182	-1.29451	0.0161964	1.79058
RNA helicase OS=Homo sapiens OX=9606 GN=EIF4A3 PE=1 SV=2	I3L3H2 (+1)	EIF4A3	45 kDa	3.11109	2.94598	3.41502	1.71563	2.36024	1.47333	-1.30763	0.0118264	1.92715
Signal transducer and activator of transcription OS=Homo sapiens OX=9606 GN=STAT1 PE=1 SV=1	A0A669KB53 (+4)	STAT1	91 kDa	1.0778	0.992623	0.482876	-0.439685	-0.815947	-0.122851	-1.31059	0.00866454	2.06225
Isoform 2 of 14-3-3 protein sigma OS=Homo sapiens OX=9606 GN=SFN	P31947-2 (+1)	SFN	24 kDa	-1.44413	-1.69813	-0.925509	-3.07208	-2.40721	-2.54192	-1.31781	0.0124058	1.90637
Arf-GAP with Rho-GAP domain, ANK repeat and PH domain-containing protein 1 OS=Homo sapiens OX=9606 GN=ARAP1 PE=1 SV=1	E7EU13 (+6)	ARAP1	135 kDa	-1.25523	-0.909798	-0.829455	-2.51983	-1.56963	-2.88988	-1.32829	0.0327155	1.48525
Exportin-2 OS=Homo sapiens OX=9606 GN=CSE1L PE=1 SV=3	P55060 (+2)	CSE1L	110 kDa	0.358623	0.441896	-0.514752	-0.809762	-1.2952	-1.59426	-1.32833	0.0253956	1.59524
NF-X1-type zinc finger protein NFXL1	sp|Q6ZNB6|NFXL1_HUMANNF-X1-type zinc finger protein NFXL1 OS=Homo sapiens OX=9606 GN=NFXL1 PE=1 SV=2	NFXL1	?	2.45416	3.87681	3.08248	1.83183	1.73511	1.84653	-1.33333	0.0320464	1.49422
Cluster of Scaffold attachment factor B2 (sp|Q14151|SAFB2_HUMANScaffold attachment factor B2 OS=Homo sapiens OX=9606 GN=SAFB2 PE=1 SV=1)	sp|Q14151|SAFB2_HUMANScaffold attachment factor B2 OS=Homo sapiens OX=9606 GN=SAFB2 PE=1 SV=1 [5]	SAFB2	?	1.89632	2.05533	1.43419	0.194387	0.234773	0.946629	-1.33668	0.0121482	1.91549
Cluster of Protein argonaute-2 OS=Homo sapiens OX=9606 GN=AGO2 PE=1 SV=3 (Q9UKV8)	Q9UKV8 [4]	AGO2	97 kDa	-1.23394	-0.318258	-0.463207	-1.62081	-1.78029	-2.68127	-1.35566	0.0357946	1.44618
Isoform 1AC of Catenin delta-1 OS=Homo sapiens OX=9606 GN=CTNND1	O60716-3 (+1)	CTNND1	105 kDa	4.07211	4.01297	3.88244	2.996	2.31455	2.56519	-1.36393	0.00273461	2.5631
Transcriptional repressor protein YY1 OS=Homo sapiens OX=9606 GN=YY1 PE=1 SV=2	P25490	YY1	45 kDa	-2.56814	-2.03627	-2.41561	-3.89214	-3.8741	-3.36227	-1.3695	0.00431147	2.36537
Isoform 2 of Cold shock domain-containing protein E1 OS=Homo sapiens OX=9606 GN=CSDE1	O75534-2 (+3)	CSDE1	86 kDa	2.48155	2.4726	2.04231	1.26426	1.2041	0.389363	-1.37958	0.0121635	1.91494
U4/U6.U5 tri-snRNP-associated protein 1	sp|O43290|SNUT1_HUMANU4/U6.U5 tri-snRNP-associated protein 1 OS=Homo sapiens OX=9606 GN=SART1 PE=1 SV=1	SART1	?	1.65165	2.78707	1.77432	0.945029	0.555791	0.522469	-1.39658	0.0221156	1.6553
Peptidyl-prolyl cis-trans isomerase A OS=Homo sapiens OX=9606 GN=PPIA PE=1 SV=2	P62937	PPIA	18 kDa	2.09994	2.72536	3.07482	1.48726	1.10587	1.06204	-1.41498	0.01095	1.96059
Ras GTPase-activating-like protein IQGAP1	sp|P46940|IQGA1_HUMANRas GTPase-activating-like protein IQGAP1 OS=Homo sapiens OX=9606 GN=IQGAP1 PE=1 SV=1	IQGAP1	?	4.95726	4.79971	4.88223	3.97824	3.08595	3.32207	-1.41765	0.00635973	2.19656
Serine/arginine-rich splicing factor 1 OS=Homo sapiens OX=9606 GN=SRSF1 PE=1 SV=1	J3KTL2 (+1)	SRSF1	28 kDa	0.458911	0.701452	0.375247	-1.43798	-0.631828	-0.675999	-1.42714	0.00694032	2.15862
Alpha-actinin-4	sp|O43707|ACTN4_HUMANAlpha-actinin-4 OS=Homo sapiens OX=9606 GN=ACTN4 PE=1 SV=2	ACTN4	?	7.29173	6.06046	6.30996	5.62852	4.66487	5.02244	-1.44877	0.0367	1.43533
Isoform 2 of Ubiquitin carboxyl-terminal hydrolase 10 OS=Homo sapiens OX=9606 GN=USP10	Q14694-2 (+2)	USP10	93 kDa	2.57271	3.15993	3.00973	0.591171	2.21177	1.56007	-1.45979	0.0439388	1.35715
LIM domain and actin-binding protein 1	sp|Q9UHB6|LIMA1_HUMANLIM domain and actin-binding protein 1 OS=Homo sapiens OX=9606 GN=LIMA1 PE=1 SV=1	LIMA1	?	2.04357	3.28435	3.20907	1.85872	0.785679	1.48441	-1.4694	0.0449813	1.34697
TAR DNA-binding protein 43 (Fragment) OS=Homo sapiens OX=9606 GN=TARDBP PE=1 SV=1	A0A087WX29 (+1)	TARDBP	27 kDa	1.96801	1.33618	1.32401	0.666384	-0.607909	0.152463	-1.47242	0.0260734	1.5838
Cluster of LIM domain and actin-binding protein 1 (sp|Q9UHB6|LIMA1_HUMANLIM domain and actin-binding protein 1 OS=Homo sapiens OX=9606 GN=LIMA1 PE=1 SV=1)	sp|Q9UHB6|LIMA1_HUMANLIM domain and actin-binding protein 1 OS=Homo sapiens OX=9606 GN=LIMA1 PE=1 SV=1 [2]	LIMA1	?	2.11041	3.31583	3.23369	1.90194	0.785679	1.48441	-1.49597	0.0419865	1.37689
N-alpha-acetyltransferase 15, NatA auxiliary subunit OS=Homo sapiens OX=9606 GN=NAA15 PE=1 SV=1	A0A0B4J1W3 (+1)	NAA15	101 kDa	1.24894	0.745062	1.11668	-0.366037	-0.35312	-0.697201	-1.50901	0.00131319	2.88167
Ubiquitin-associated protein 2	sp|Q5T6F2|UBAP2_HUMANUbiquitin-associated protein 2 OS=Homo sapiens OX=9606 GN=UBAP2 PE=1 SV=1	UBAP2	?	5.59538	5.57202	5.70984	4.4072	3.72	4.18454	-1.52183	0.00181863	2.74026
Zyxin OS=Homo sapiens OX=9606 GN=ZYX PE=1 SV=1	Q15942	ZYX	61 kDa	5.7776	6.06052	5.68503	4.44954	4.50559	3.98123	-1.52893	0.00160219	2.79529
Wiskott-Aldrich syndrome protein family member 2	sp|Q9Y6W5|WASF2_HUMANWiskott-Aldrich syndrome protein family member 2 OS=Homo sapiens OX=9606 GN=WASF2 PE=1 SV=3	WASF2	?	0.461367	0.315681	0.976812	-0.359973	-1.05033	-1.45209	-1.53875	0.0150435	1.82265
Isoform 2 of Zinc finger C3H1 domain-containing protein OS=Homo sapiens OX=9606 GN=ZFC3H1	O60293-2 (+1)	ZFC3H1	217 kDa	-0.400246	0.2173	0.499494	-1.36549	-2.11129	-0.84408	-1.5458	0.0270909	1.56718
N-acylneuraminate cytidylyltransferase OS=Homo sapiens OX=9606 GN=CMAS PE=1 SV=2	Q8NFW8	CMAS	48 kDa	0.518741	-0.601813	-0.0751708	-2.06141	-1.15324	-1.65835	-1.57159	0.0196056	1.70762
Ataxin-2 OS=Homo sapiens OX=9606 GN=ATXN2 PE=1 SV=1	A0A2R8Y5A6 (+11)	ATXN2	126 kDa	1.98004	2.61711	2.38091	0.624507	1.09133	0.406652	-1.61852	0.00413953	2.38305
U5 small nuclear ribonucleoprotein 200 kDa helicase OS=Homo sapiens OX=9606 GN=SNRNP200 PE=1 SV=2	O75643	SNRNP200	245 kDa	1.5134	2.65355	2.13281	-0.38871	0.587473	1.17247	-1.64284	0.0431277	1.36524
Cluster of Tight junction protein ZO-1 OS=Homo sapiens OX=9606 GN=TJP1 PE=1 SV=3 (Q07157)	Q07157 [3]	TJP1	195 kDa	6.48373	6.38219	6.50092	4.61649	5.1478	4.66273	-1.64661	0.000694182	3.15853
Alpha-actinin-1	sp|P12814|ACTN1_HUMANAlpha-actinin-1 OS=Homo sapiens OX=9606 GN=ACTN1 PE=1 SV=2	ACTN1	?	7.02854	6.21236	6.41768	5.66138	4.29533	4.71143	-1.66348	0.0244801	1.61119
Isoform 3 of Sodium/potassium-transporting ATPase subunit alpha-1 OS=Homo sapiens OX=9606 GN=ATP1A1	P05023-3 (+2)	ATP1A1	110 kDa	1.09982	1.37763	0.992893	-0.593642	-0.664073	-0.304395	-1.67748	0.000455754	3.34127
Isoform 2 of Ankycorbin OS=Homo sapiens OX=9606 GN=RAI14	Q9P0K7-2 (+2)	RAI14	110 kDa	1.73483	1.70848	1.77982	0.686068	-0.570326	0.0480645	-1.68644	0.00971955	2.01235
Histone-lysine N-methyltransferase EHMT1	sp|Q9H9B1|EHMT1_HUMANHistone-lysine N-methyltransferase EHMT1 OS=Homo sapiens OX=9606 GN=EHMT1 PE=1 SV=4	EHMT1	?	-1.67383	-1.40694	-0.664817	-3.46707	-2.95109	-2.41864	-1.69707	0.0165374	1.78153
5'-3' exoribonuclease 2 OS=Homo sapiens OX=9606 GN=XRN2 PE=1 SV=1	Q9H0D6 (+1)	XRN2	109 kDa	1.51847	2.62837	2.39325	0.387899	0.159341	0.883545	-1.70311	0.0130367	1.88483
RNA-binding protein NOB1 OS=Homo sapiens OX=9606 GN=NOB1 PE=1 SV=1	Q9ULX3	NOB1	47 kDa	-2.56518	-1.62474	-1.20138	-2.61671	-3.8848	-4.03092	-1.71371	0.0468567	1.32923
Poly [ADP-ribose] polymerase 1	sp|P09874|PARP1_HUMANPoly [ADP-ribose] polymerase 1 OS=Homo sapiens OX=9606 GN=PARP1 PE=1 SV=4	PARP1	?	6.46782	6.24076	6.37591	4.47242	4.50069	4.94157	-1.72327	0.000481462	3.31744
Isoform 1 of Misshapen-like kinase 1 OS=Homo sapiens OX=9606 GN=MINK1	Q8N4C8-2 (+2)	MINK1	146 kDa	0.163458	1.18478	-0.280285	-1.29663	-1.24776	-1.57301	-1.72845	0.0178323	1.74879
Cluster of sp|Q04637|IF4G1_HUMAN (sp|Q04637|IF4G1_HUMANEukaryotic translation initiation factor 4 gamma 1 OS=Homo sapiens OX=9606 GN=EIF4G1 PE=1 SV=4)	sp|Q04637|IF4G1_HUMANEukaryotic translation initiation factor 4 gamma 1 OS=Homo sapiens OX=9606 GN=EIF4G1 PE=1 SV=4 [2]	EIF4G1	?	6.30352	5.89646	6.17872	4.01777	4.21893	4.94113	-1.73362	0.00473559	2.32463
Abl interactor 1 OS=Homo sapiens OX=9606 GN=ABI1 PE=1 SV=1	A0A0A0MRT6 (+7)	ABI1	52 kDa	2.0592	1.51359	2.04184	0.51364	-0.417945	0.302476	-1.73882	0.00649198	2.18762
Filamin-B OS=Homo sapiens OX=9606 GN=FLNB PE=1 SV=2	O75369 (+3)	FLNB	278 kDa	5.94177	6.55896	6.57573	4.58436	4.23273	5.03785	-1.74051	0.00510614	2.29191
Hydroxymethylglutaryl-CoA synthase, cytoplasmic	sp|Q01581|HMCS1_HUMANHydroxymethylglutaryl-CoA synthase, cytoplasmic OS=Homo sapiens OX=9606 GN=HMGCS1 PE=1 SV=2	HMGCS1	?	0.15207	0.81508	0.132944	-0.609172	-1.94313	-1.57807	-1.74349	0.0188369	1.72499
Far upstream element-binding protein 3	sp|Q96I24|FUBP3_HUMANFar upstream element-binding protein 3 OS=Homo sapiens OX=9606 GN=FUBP3 PE=1 SV=2	FUBP3	?	1.27674	2.05223	2.10993	0.129924	0.126604	-0.101367	-1.76124	0.00323434	2.49021
Pre-mRNA-splicing factor ATP-dependent RNA helicase PRP16	sp|Q92620|PRP16_HUMANPre-mRNA-splicing factor ATP-dependent RNA helicase PRP16 OS=Homo sapiens OX=9606 GN=DHX38 PE=1 SV=2	DHX38	?	-0.384197	-0.697633	-0.801869	-1.74076	-1.96787	-3.48754	-1.77083	0.0345802	1.46117
Filamin-C OS=Homo sapiens OX=9606 GN=FLNC PE=1 SV=3	Q14315	FLNC	291 kDa	9.24919	9.35228	9.39413	7.63409	7.22014	7.79101	-1.78346	0.000529625	3.27603
Kinesin-like protein KIF21A (Fragment) OS=Homo sapiens OX=9606 GN=KIF21A PE=1 SV=1	A0A1B0GV47 (+6)	KIF21A	185 kDa	-0.537499	-0.416869	-0.473363	-1.69591	-2.16269	-3.00428	-1.81172	0.00921908	2.03531
DNA (cytosine-5)-methyltransferase 1	sp|P26358|DNMT1_HUMANDNA (cytosine-5)-methyltransferase 1 OS=Homo sapiens OX=9606 GN=DNMT1 PE=1 SV=2	DNMT1	?	0.815097	0.926958	1.08493	-0.823297	-1.29418	-0.551011	-1.83182	0.00136335	2.86539
Non-POU domain-containing octamer-binding protein OS=Homo sapiens OX=9606 GN=NONO PE=1 SV=4	Q15233	NONO	54 kDa	4.35804	5.1993	4.8165	3.03376	3.03061	2.756	-1.85116	0.00205755	2.68665
Cluster of Plectin OS=Homo sapiens OX=9606 GN=PLEC PE=1 SV=3 (Q15149)	Q15149 [5]	PLEC	532 kDa	7.7009	9.29822	8.61203	6.10245	7.03965	6.91502	-1.85134	0.0278364	1.55539
Isoform 3 of Polyadenylate-binding protein-interacting protein 1 OS=Homo sapiens OX=9606 GN=PAIP1	Q9H074-3	PAIP1	42 kDa	-0.515271	-1.49475	-0.840303	-2.21024	-3.08862	-3.14212	-1.86355	0.011121	1.95386
Ataxin-2-like protein	sp|Q8WWM7|ATX2L_HUMANAtaxin-2-like protein OS=Homo sapiens OX=9606 GN=ATXN2L PE=1 SV=2	ATXN2L	?	4.18067	3.6498	4.50563	2.37532	1.96374	2.38026	-1.87226	0.0027809	2.55581
GRB10-interacting GYF protein 2 OS=Homo sapiens OX=9606 GN=GIGYF2 PE=1 SV=1	I1E4Y6 (+4)	GIGYF2	153 kDa	-0.405241	0.699535	0.646519	-1.83175	-1.24905	-1.63553	-1.88572	0.00908214	2.04181
Isoform Short of Double-stranded RNA-binding protein Staufen homolog 1 OS=Homo sapiens OX=9606 GN=STAU1	O95793-2 (+1)	STAU1	55 kDa	3.46628	3.46913	3.4074	1.58711	1.54712	1.54449	-1.88803	1.66872e-07	6.77762
Plasminogen activator inhibitor 1 RNA-binding protein	sp|Q8NC51|PAIRB_HUMANPlasminogen activator inhibitor 1 RNA-binding protein OS=Homo sapiens OX=9606 GN=SERBP1 PE=1 SV=2	SERBP1	?	2.57567	2.7259	2.64845	0.838839	1.15087	0.277101	-1.8944	0.00186674	2.72892
Isoform 4 of La-related protein 4 OS=Homo sapiens OX=9606 GN=LARP4	Q71RC2-4 (+1)	LARP4	81 kDa	3.20964	3.13792	3.11303	0.62153	1.46776	1.67958	-1.89724	0.00426872	2.3697
Isoform 1 of Histone-arginine methyltransferase CARM1 OS=Homo sapiens OX=9606 GN=CARM1	Q86X55-1 (+1)	CARM1	63 kDa	0.438778	1.66176	1.59632	-0.586705	-0.0719764	-1.394	-1.91651	0.0256827	1.59036
Zinc finger MYM-type protein 3 OS=Homo sapiens OX=9606 GN=ZMYM3 PE=1 SV=1	A6NHB5 (+1)	ZMYM3	153 kDa	1.20291	1.52103	1.71209	-1.5155	-0.0737607	0.264468	-1.92028	0.0274006	1.56224
Cluster of Isoform Alpha of Paxillin OS=Homo sapiens OX=9606 GN=PXN (P49023-2)	P49023-2 [4]	PXN	61 kDa	1.73956	1.59237	0.924998	-0.240505	-0.843497	-0.527286	-1.95607	0.00304395	2.51656
Uveal autoantigen with coiled-coil domains and ankyrin repeats OS=Homo sapiens OX=9606 GN=UACA PE=1 SV=2	Q9BZF9	UACA	163 kDa	1.18788	1.95863	1.57761	-0.936834	0.0441166	-0.300758	-1.97253	0.00558669	2.25285
Pumilio homolog 1 OS=Homo sapiens OX=9606 GN=PUM1 PE=1 SV=3	Q14671 (+4)	PUM1	126 kDa	-0.757413	1.04605	0.220136	-2.24475	-0.969976	-2.26383	-1.99577	0.0416042	1.38086
Protein phosphatase 1 regulatory subunit 12A	sp|O14974|MYPT1_HUMANProtein phosphatase 1 regulatory subunit 12A OS=Homo sapiens OX=9606 GN=PPP1R12A PE=1 SV=1	PPP1R12A	?	1.46086	2.06344	2.17258	-0.0703111	-1.01558	0.750475	-2.01076	0.0224483	1.64882
Calcium homeostasis endoplasmic reticulum protein	sp|Q8IWX8|CHERP_HUMANCalcium homeostasis endoplasmic reticulum protein OS=Homo sapiens OX=9606 GN=CHERP PE=1 SV=3	CHERP	?	1.39495	0.523596	1.16487	-1.88586	0.0237666	-1.11751	-2.02101	0.0300141	1.52267
Heterogeneous nuclear ribonucleoprotein F	sp|P52597|HNRPF_HUMANHeterogeneous nuclear ribonucleoprotein F OS=Homo sapiens OX=9606 GN=HNRNPF PE=1 SV=3	HNRNPF	?	6.28395	4.99249	5.1576	4.41367	2.62492	3.33164	-2.02127	0.0375149	1.4258
Cluster of RNA-binding protein 4 OS=Homo sapiens OX=9606 GN=RBM4 PE=1 SV=1 (Q9BWF3)	Q9BWF3 [2]	RBM4	40 kDa	1.51381	2.04945	2.02476	0.797016	-0.194812	-1.08158	-2.02247	0.0238346	1.62279
Cluster of Afadin OS=Homo sapiens OX=9606 GN=AFDN PE=1 SV=2 (A8MQ02)	A8MQ02 [4]	AFDN	202 kDa	2.90443	2.71722	2.93002	1.18633	0.067205	1.16788	-2.04342	0.00556478	2.25455
Isoform 2 of Zinc finger CCCH domain-containing protein 14 OS=Homo sapiens OX=9606 GN=ZC3H14	Q6PJT7-2 (+3)	ZC3H14	83 kDa	-1.11025	-0.599241	-1.04312	-4.022	-2.59635	-2.36221	-2.07598	0.0187132	1.72785
Eukaryotic translation initiation factor 3 subunit C	sp|Q99613|EIF3C_HUMANEukaryotic translation initiation factor 3 subunit C OS=Homo sapiens OX=9606 GN=EIF3C PE=1 SV=1	EIF3C	?	1.52282	1.75638	1.57003	-0.952318	0.0750847	-0.537599	-2.08802	0.00243587	2.61335
Isoform 2 of Heterogeneous nuclear ribonucleoprotein K OS=Homo sapiens OX=9606 GN=HNRNPK	P61978-2 (+1)	HNRNPK	51 kDa	5.21327	5.34695	5.58091	4.05777	2.87978	2.92521	-2.09279	0.00637584	2.19546
Cluster of Metallothionein-1E OS=Homo sapiens OX=9606 GN=MT1E PE=1 SV=1 (P04732)	P04732 [3]	MT1E	6 kDa	5.45939	4.3543	4.68548	3.27106	2.67202	2.24474	-2.10378	0.00894296	2.04852
RNA helicase OS=Homo sapiens OX=9606 GN=DDX17 PE=1 SV=1	A0A1X7SBZ2 (+2)	DDX17	80 kDa	4.79204	4.07791	4.15169	2.56525	1.8957	2.22331	-2.11246	0.0020898	2.6799
ELAV-like protein 1	sp|Q15717|ELAV1_HUMANELAV-like protein 1 OS=Homo sapiens OX=9606 GN=ELAVL1 PE=1 SV=2	ELAVL1	?	1.61136	0.380958	0.642157	-0.103348	-1.72678	-1.87451	-2.11304	0.0359142	1.44473
Chromobox protein homolog 3 OS=Homo sapiens OX=9606 GN=CBX3 PE=1 SV=4	Q13185	CBX3	21 kDa	0.127616	-1.44849	0.322078	-1.90993	-2.05596	-3.38214	-2.11641	0.0442346	1.35424
Rac GTPase-activating protein 1	sp|Q9H0H5|RGAP1_HUMANRac GTPase-activating protein 1 OS=Homo sapiens OX=9606 GN=RACGAP1 PE=1 SV=1	RACGAP1	?	1.85553	1.94309	1.71907	-0.804731	0.261074	-0.38399	-2.14845	0.0024654	2.60811
Heterogeneous nuclear ribonucleoprotein H2	sp|P55795|HNRH2_HUMANHeterogeneous nuclear ribonucleoprotein H2 OS=Homo sapiens OX=9606 GN=HNRNPH2 PE=1 SV=1	HNRNPH2	?	5.27417	4.4472	4.37593	3.15271	2.35292	2.08158	-2.17003	0.00735766	2.13326
Heterogeneous nuclear ribonucleoprotein H OS=Homo sapiens OX=9606 GN=HNRNPH1 PE=1 SV=1	G8JLB6 (+1)	HNRNPH1	51 kDa	5.68999	4.49312	4.63063	3.57077	2.38663	2.31112	-2.18174	0.0172093	1.76424
Calponin OS=Homo sapiens OX=9606 GN=CNN2 PE=1 SV=1	B4DDF4 (+2)	CNN2	33 kDa	4.45715	4.34711	4.53434	2.94027	1.85822	1.94335	-2.19892	0.00333296	2.47717
Spectrin alpha chain, non-erythrocytic 1 OS=Homo sapiens OX=9606 GN=SPTAN1 PE=1 SV=1	A0A0D9SF54 (+4)	SPTAN1	283 kDa	-1.28123	0.680763	-0.545321	-2.88772	-2.88841	-2.01421	-2.21485	0.0260704	1.58385
Tensin-1 OS=Homo sapiens OX=9606 GN=TNS1 PE=1 SV=1	A0A2R8Y4T1	TNS1	200 kDa	1.23659	2.27625	1.75718	-1.79481	0.55329	-0.217393	-2.24298	0.0408551	1.38875
Cluster of Prelamin-A/C OS=Homo sapiens OX=9606 GN=LMNA PE=1 SV=1 (A0A6Q8PFJ0)	A0A6Q8PFJ0 [3]	LMNA	81 kDa	5.26906	4.81273	4.77147	2.83469	2.46936	2.68844	-2.28693	0.000281941	3.54984
Serine/threonine-protein kinase MRCK beta	sp|Q9Y5S2|MRCKB_HUMANSerine/threonine-protein kinase MRCK beta OS=Homo sapiens OX=9606 GN=CDC42BPB PE=1 SV=2	CDC42BPB	?	-1.76139	-0.30285	-1.00544	-3.0792	-3.17145	-3.69387	-2.29161	0.00773946	2.11129
Metallothionein-2 OS=Homo sapiens OX=9606 GN=MT2A PE=1 SV=1	P02795	MT2A	6 kDa	5.89262	4.8278	5.12816	3.91808	2.57414	2.42212	-2.31141	0.0155315	1.80879
Cluster of Isoform 5 of Ubiquitin-associated protein 2-like OS=Homo sapiens OX=9606 GN=UBAP2L (Q14157-5)	Q14157-5 [3]	UBAP2L	117 kDa	5.37134	5.41076	5.20663	2.63623	3.0031	3.33469	-2.33824	0.000378408	3.42204
Isoform Short of TATA-binding protein-associated factor 2N OS=Homo sapiens OX=9606 GN=TAF15	Q92804-2 (+1)	TAF15	62 kDa	5.47926	4.85527	4.14187	2.85883	2.66199	1.90478	-2.35027	0.00827825	2.08206
Ribosome biogenesis protein BOP1 OS=Homo sapiens OX=9606 GN=BOP1 PE=1 SV=2	Q14137	BOP1	84 kDa	-0.41282	0.447602	0.734914	-3.00217	-1.19988	-2.09588	-2.35587	0.0195299	1.7093
Glutamine-rich protein 1	sp|Q2TAL8|QRIC1_HUMANGlutamine-rich protein 1 OS=Homo sapiens OX=9606 GN=QRICH1 PE=1 SV=1	QRICH1	?	-0.616858	0.393623	0.820258	-3.18612	-1.65219	-1.77319	-2.40284	0.0210178	1.67741
Isoform 2 of Polypyrimidine tract-binding protein 1 OS=Homo sapiens OX=9606 GN=PTBP1	P26599-2 (+2)	PTBP1	59 kDa	4.79768	3.79477	4.45484	2.32387	1.93463	1.56698	-2.40727	0.00278174	2.55568
Tight junction protein ZO-2 OS=Homo sapiens OX=9606 GN=TJP2 PE=1 SV=1	A0A1B0GTW1 (+3)	TJP2	141 kDa	5.56864	4.44342	4.35002	2.88064	2.0667	2.17124	-2.4145	0.00668388	2.17497
Pogo transposable element with ZNF domain OS=Homo sapiens OX=9606 GN=POGZ PE=1 SV=2	Q7Z3K3 (+3)	POGZ	155 kDa	-0.356836	0.28279	0.990827	-1.65778	-2.8415	-1.84031	-2.41879	0.0106902	1.97101
Matrin-3 OS=Homo sapiens OX=9606 GN=MATR3 PE=1 SV=1	A0A0R4J2E8 (+2)	MATR3	95 kDa	2.87728	4.34679	3.85207	1.1808	1.40964	1.13814	-2.44919	0.00509576	2.29279
Cluster of Heterogeneous nuclear ribonucleoprotein M OS=Homo sapiens OX=9606 GN=HNRNPM PE=1 SV=1 (A0A087X0X3)	A0A087X0X3 [4]	HNRNPM	78 kDa	3.13141	3.26529	2.82978	1.3691	0.305708	0.0539432	-2.49924	0.0041114	2.38601
Ribosomal oxygenase 1	sp|Q9H6W3|RIOX1_HUMANRibosomal oxygenase 1 OS=Homo sapiens OX=9606 GN=RIOX1 PE=1 SV=2	RIOX1	?	-3.97982	-3.24124	-4.06247	-7.1554	-4.76506	-6.88045	-2.50579	0.0349755	1.45624
Nuclear factor 1 OS=Homo sapiens OX=9606 GN=NFIC PE=1 SV=1	A0A286YEX4 (+2)	NFIC	58 kDa	0.517588	0.242551	0.258427	-0.914957	-3.23778	-2.34793	-2.50641	0.0213433	1.67074
Isoform AML-1I of Runt-related transcription factor 1 OS=Homo sapiens OX=9606 GN=RUNX1	Q01196-10 (+4)	RUNX1	50 kDa	-0.516264	-0.529912	-0.921843	-2.34627	-3.34388	-3.87407	-2.53206	0.0056178	2.25043
Regulation of nuclear pre-mRNA domain-containing protein 1B	sp|Q9NQG5|RPR1B_HUMANRegulation of nuclear pre-mRNA domain-containing protein 1B OS=Homo sapiens OX=9606 GN=RPRD1B PE=1 SV=1	RPRD1B	?	-4.14393	-3.33355	-3.16357	-7.05373	-6.74652	-4.48019	-2.54647	0.042374	1.3729
Protein PRRC2A	sp|P48634|PRC2A_HUMANProtein PRRC2A OS=Homo sapiens OX=9606 GN=PRRC2A PE=1 SV=3	PRRC2A	?	1.9478	3.56393	3.20162	0.25757	0.406411	0.391459	-2.55263	0.00656441	2.1828
Isoform 2 of Discoidin, CUB and LCCL domain-containing protein 2 OS=Homo sapiens OX=9606 GN=DCBLD2	Q96PD2-2 (+1)	DCBLD2	87 kDa	0.282567	1.00758	0.214841	-1.68178	-2.01914	-2.528	-2.57797	0.00187656	2.72664
Enhancer of rudimentary homolog OS=Homo sapiens OX=9606 GN=ERH PE=1 SV=1	G3V279 (+1)	ERH	8 kDa	3.07048	3.06044	3.31979	-0.159144	1.16327	0.678675	-2.5893	0.00281297	2.55083
Isoform 3 of RalBP1-associated Eps domain-containing protein 1 OS=Homo sapiens OX=9606 GN=REPS1	Q96D71-3 (+1)	REPS1	87 kDa	-1.41606	0.195376	0.453117	-4.0022	-2.33681	-2.30959	-2.62701	0.0315215	1.50139
Structural maintenance of chromosomes flexible hinge domain-containing protein 1	sp|A6NHR9|SMHD1_HUMANStructural maintenance of chromosomes flexible hinge domain-containing protein 1 OS=Homo sapiens OX=9606 GN=SMCHD1 PE=1 SV=2	SMCHD1	?	-0.528848	0.739114	0.732877	-2.92065	-1.44324	-2.59919	-2.63541	0.0128392	1.89146
E3 ubiquitin-protein ligase TRIM56	sp|Q9BRZ2|TRI56_HUMANE3 ubiquitin-protein ligase TRIM56 OS=Homo sapiens OX=9606 GN=TRIM56 PE=1 SV=3	TRIM56	?	2.54808	2.30463	1.93237	0.25525	-0.674509	-0.74147	-2.6486	0.00197749	2.70389
Heterogeneous nuclear ribonucleoprotein Q	sp|O60506|HNRPQ_HUMANHeterogeneous nuclear ribonucleoprotein Q OS=Homo sapiens OX=9606 GN=SYNCRIP PE=1 SV=2	SYNCRIP	?	5.65875	3.98076	3.92557	2.87417	1.32147	1.41339	-2.65201	0.0250541	1.60112
Protein AF-17 OS=Homo sapiens OX=9606 GN=MLLT6 PE=1 SV=3	P55198	MLLT6	112 kDa	-3.72937	-2.02321	-2.61047	-4.8867	-4.451	-7.04346	-2.6727	0.0474106	1.32412
RING-type E3 ubiquitin transferase OS=Homo sapiens OX=9606 GN=UHRF1 PE=1 SV=1	A0A087WTW0 (+3)	UHRF1	97 kDa	1.37545	-0.173306	0.140259	-0.601208	-2.9841	-3.11232	-2.68001	0.0468419	1.32937
Zinc finger protein 148	sp|Q9UQR1|ZN148_HUMANZinc finger protein 148 OS=Homo sapiens OX=9606 GN=ZNF148 PE=1 SV=2	ZNF148	?	-2.69335	-4.96295	-4.93506	-7.0059	-6.77672	-6.89859	-2.69661	0.0233247	1.63218
Putative RNA-binding protein 15B	sp|Q8NDT2|RB15B_HUMANPutative RNA-binding protein 15B OS=Homo sapiens OX=9606 GN=RBM15B PE=1 SV=3	RBM15B	?	-2.28271	-1.16584	-0.77893	-3.95154	-4.19117	-4.21146	-2.7089	0.00410774	2.3864
Thyroid hormone receptor-associated protein 3	sp|Q9Y2W1|TR150_HUMANThyroid hormone receptor-associated protein 3 OS=Homo sapiens OX=9606 GN=THRAP3 PE=1 SV=2	THRAP3	?	3.59469	4.14358	3.88781	0.853572	1.29662	1.27623	-2.73322	0.000218426	3.6607
E3 ubiquitin-protein ligase RNF168	sp|Q8IYW5|RN168_HUMANE3 ubiquitin-protein ligase RNF168 OS=Homo sapiens OX=9606 GN=RNF168 PE=1 SV=1	RNF168	?	-3.8919	-2.49258	-4.16915	-5.08893	-6.74883	-6.97844	-2.75419	0.0251727	1.59907
Probable ATP-dependent RNA helicase DDX5 OS=Homo sapiens OX=9606 GN=DDX5 PE=1 SV=1	P17844	DDX5	69 kDa	5.37865	4.74298	4.25555	2.31979	1.81653	1.97508	-2.75526	0.00152502	2.81673
DNA-directed RNA polymerase subunit beta OS=Homo sapiens OX=9606 GN=POLR2B PE=1 SV=2	C9J2Y9 (+1)	POLR2B	133 kDa	1.77388	1.82619	1.67361	-1.29327	-0.656852	-1.14202	-2.78861	0.000144924	3.83886
Isoform 2 of Regulator of nonsense transcripts 1 OS=Homo sapiens OX=9606 GN=UPF1	Q92900-2 (+1)	UPF1	123 kDa	3.20159	1.60349	1.53824	0.842431	-1.13827	-1.79283	-2.81066	0.0430312	1.36622
Far upstream element-binding protein 2 OS=Homo sapiens OX=9606 GN=KHSRP PE=1 SV=1	A0A087WTP3 (+1)	KHSRP	73 kDa	4.55707	3.85647	4.50266	0.475604	1.85461	1.98683	-2.86638	0.00577843	2.23819
Isoform 2 of Heterogeneous nuclear ribonucleoprotein H3 OS=Homo sapiens OX=9606 GN=HNRNPH3	P31942-2 (+1)	HNRNPH3	35 kDa	3.15265	2.84077	3.54435	0.643298	0.133833	0.0958624	-2.88826	0.000428978	3.36756
Catenin beta-1 OS=Homo sapiens OX=9606 GN=CTNNB1 PE=1 SV=1	A0A2R8Y543 (+5)	CTNNB1	78 kDa	0.335381	1.03177	0.954719	-0.459495	-3.38352	-2.50094	-2.88861	0.0318896	1.49635
Histone-lysine N-methyltransferase SETD1A	sp|O15047|SET1A_HUMANHistone-lysine N-methyltransferase SETD1A OS=Homo sapiens OX=9606 GN=SETD1A PE=1 SV=3	SETD1A	?	-4.65325	-2.53659	-5.07005	-7.17498	-6.80733	-6.96167	-2.8947	0.0216343	1.66486
GA-binding protein alpha chain	sp|Q06546|GABPA_HUMANGA-binding protein alpha chain OS=Homo sapiens OX=9606 GN=GABPA PE=1 SV=1	GABPA	?	-3.31576	-4.11164	-4.67326	-7.16534	-6.68704	-6.94252	-2.89808	0.00225914	2.64606
Cluster of Y-box-binding protein 1 (sp|P67809|YBOX1_HUMANY-box-binding protein 1 OS=Homo sapiens OX=9606 GN=YBX1 PE=1 SV=3)	sp|P67809|YBOX1_HUMANY-box-binding protein 1 OS=Homo sapiens OX=9606 GN=YBX1 PE=1 SV=3 [2]	YBX1	?	2.64166	2.38341	1.59257	-0.614744	-1.65625	0.154276	-2.91145	0.0089348	2.04891
Cluster of Clustered mitochondria protein homolog OS=Homo sapiens OX=9606 GN=CLUH PE=1 SV=1 (A0A494C0R8)	A0A494C0R8 [3]	CLUH	150 kDa	1.12075	1.30479	1.87942	-0.78087	-2.19765	-1.49186	-2.92511	0.00335361	2.47449
Isoform 2 of Cell division cycle and apoptosis regulator protein 1 OS=Homo sapiens OX=9606 GN=CCAR1	Q8IX12-2 (+1)	CCAR1	131 kDa	2.50516	2.5334	2.44898	-0.286145	-0.342562	-0.700809	-2.93902	2.42294e-05	4.61566
Cluster of Tropomyosin alpha-3 chain OS=Homo sapiens OX=9606 GN=TPM3 PE=1 SV=1 (A0A087WWU8)	A0A087WWU8 [14]	TPM3	26 kDa	2.20417	3.27943	3.32091	-1.02404	0.0355946	0.91495	-2.95933	0.0114909	1.93965
60 kDa poly(U)-binding-splicing factor (Fragment) OS=Homo sapiens OX=9606 GN=PUF60 PE=1 SV=1	A0A0J9YVP6 (+9)	PUF60	57 kDa	0.173859	0.346554	-0.544111	-3.01571	-4.35696	-1.57052	-2.97316	0.0249006	1.60379
Nuclear factor 1 OS=Homo sapiens OX=9606 GN=NFIB PE=1 SV=1	A0A0A0MRX8 (+13)	NFIB	50 kDa	-5.04497	-3.414	-3.45039	-7.1817	-6.79154	-6.87615	-2.98001	0.0056458	2.24827
Isoform 2 of Lethal(3)malignant brain tumor-like protein 3 OS=Homo sapiens OX=9606 GN=L3MBTL3	Q96JM7-2 (+1)	L3MBTL3	86 kDa	-4.02925	-3.90132	-3.67095	-7.15094	-6.55106	-6.90353	-3.00134	0.000122266	3.9127
CUG triplet repeat, RNA binding protein 1, isoform CRA_c OS=Homo sapiens OX=9606 GN=CELF1 PE=1 SV=1	G5EA30 (+6)	CELF1	55 kDa	-1.5234	-1.39775	-1.80301	-3.88785	-6.6826	-3.23572	-3.02734	0.0466108	1.33151
Activity-dependent neuroprotector homeobox protein 2	sp|Q6IQ32|ADNP2_HUMANActivity-dependent neuroprotector homeobox protein 2 OS=Homo sapiens OX=9606 GN=ADNP2 PE=1 SV=1	ADNP2	?	-1.97812	-1.8493	-3.32146	-4.64517	-6.75594	-4.85084	-3.03436	0.0208616	1.68065
Inhibitor of growth protein OS=Homo sapiens OX=9606 GN=ING3 PE=1 SV=1	E7ET07 (+1)	ING3	45 kDa	-4.8076	-3.64884	-2.99292	-6.99845	-6.74086	-6.82324	-3.03773	0.00477783	2.32077
ARHGAP12 protein OS=Homo sapiens OX=9606 GN=ARHGAP12 PE=1 SV=1	Q1RLN5 (+4)	ARHGAP12	91 kDa	-3.32662	-1.93443	-3.38683	-4.07081	-6.83021	-6.87612	-3.04308	0.0432046	1.36447
Calponin-3 OS=Homo sapiens OX=9606 GN=CNN3 PE=1 SV=1	Q15417	CNN3	36 kDa	7.03564	5.97401	6.15199	4.46936	2.76123	2.73625	-3.06493	0.00975086	2.01096
Negative elongation factor A OS=Homo sapiens OX=9606 GN=NELFA PE=1 SV=1	A0A0C4DFX9 (+1)	NELFA	59 kDa	-3.64526	-4.62041	-3.3867	-7.02659	-6.80659	-7.02789	-3.06956	0.00131177	2.88214
Isoform 2 of Interferon regulatory factor 2-binding protein 2 OS=Homo sapiens OX=9606 GN=IRF2BP2	Q7Z5L9-2 (+1)	IRF2BP2	59 kDa	-2.25943	-3.9556	-2.36632	-4.20065	-6.75967	-6.84504	-3.07467	0.0401162	1.39668
Cyclic AMP-dependent transcription factor ATF-1 OS=Homo sapiens OX=9606 GN=ATF1 PE=1 SV=2	P18846	ATF1	29 kDa	-3.89467	-3.80813	-3.71654	-7.27008	-6.63173	-6.75106	-3.07784	0.000109428	3.96087
Molybdenum cofactor sulfurase	sp|Q96EN8|MOCOS_HUMANMolybdenum cofactor sulfurase OS=Homo sapiens OX=9606 GN=MOCOS PE=1 SV=2	MOCOS	?	-3.17462	-3.54611	-2.73716	-4.99229	-6.83782	-6.88187	-3.0847	0.00974855	2.01106
X-ray repair cross-complementing protein 5	sp|P13010|XRCC5_HUMANX-ray repair cross-complementing protein 5 OS=Homo sapiens OX=9606 GN=XRCC5 PE=1 SV=3	XRCC5	?	-3.58384	-1.87995	-3.1606	-7.10961	-6.69792	-4.11128	-3.09814	0.0442085	1.35449
Mitogen-activated protein kinase kinase kinase 4 OS=Homo sapiens OX=9606 GN=MAP3K4 PE=1 SV=1	F5H538 (+3)	MAP3K4	181 kDa	-3.54452	-3.00984	-2.26025	-4.71139	-6.82325	-6.77668	-3.16557	0.016014	1.7955
Cluster of Isoform 2 of Heterogeneous nuclear ribonucleoprotein U OS=Homo sapiens OX=9606 GN=HNRNPU (Q00839-2)	Q00839-2 [2]	HNRNPU	89 kDa	6.56226	6.30888	6.24201	1.98499	3.7672	3.77676	-3.19473	0.00611701	2.21346
Nucleolar and coiled-body phosphoprotein 1 (Fragment) OS=Homo sapiens OX=9606 GN=NOLC1 PE=1 SV=1	A0A0A0MRM9 (+3)	NOLC1	75 kDa	-3.87522	-3.2907	-3.8442	-7.12049	-6.73186	-6.78023	-3.20749	0.000142741	3.84545
Cluster of Isoform 2 of Bcl-2-associated transcription factor 1 OS=Homo sapiens OX=9606 GN=BCLAF1 (Q9NYF8-2)	Q9NYF8-2 [4]	BCLAF1	106 kDa	2.517	2.42273	2.75749	-0.64042	-0.419372	-0.867876	-3.20829	3.96736e-05	4.4015
Isoform 3 of Tudor domain-containing protein 3 OS=Homo sapiens OX=9606 GN=TDRD3	Q9H7E2-3 (+1)	TDRD3	83 kDa	-4.49256	-3.12626	-3.31006	-7.27036	-6.59555	-6.77926	-3.23876	0.00238303	2.62287
Fragile X mental retardation syndrome-related protein 2 OS=Homo sapiens OX=9606 GN=FXR2 PE=1 SV=2	P51116	FXR2	74 kDa	1.28781	0.549353	1.14115	-2.2902	-2.14194	-2.35011	-3.25352	0.000155262	3.80894
Isoform 2 of Aminoacyl tRNA synthase complex-interacting multifunctional protein 1 OS=Homo sapiens OX=9606 GN=AIMP1	Q12904-2 (+1)	AIMP1	37 kDa	-2.24618	-3.98136	-2.04448	-7.22386	-6.59823	-4.21758	-3.25588	0.0418944	1.37784
Heterogeneous nuclear ribonucleoprotein L	sp|P14866|HNRPL_HUMANHeterogeneous nuclear ribonucleoprotein L OS=Homo sapiens OX=9606 GN=HNRNPL PE=1 SV=2	HNRNPL	?	4.08018	3.25885	2.71235	0.983953	-0.544481	-0.187325	-3.26641	0.00583847	2.2337
Serine/threonine-protein kinase 24 OS=Homo sapiens OX=9606 GN=STK24 PE=1 SV=1	B4DR80 (+17)	STK24	46 kDa	-3.56517	-3.92603	-3.45692	-7.17	-6.71082	-6.90341	-3.2787	7.26072e-05	4.13902
AT-rich interactive domain-containing protein 1A	sp|O14497|ARI1A_HUMANAT-rich interactive domain-containing protein 1A OS=Homo sapiens OX=9606 GN=ARID1A PE=1 SV=3	ARID1A	?	3.5161	4.87228	4.31571	-0.937568	1.97605	1.64697	-3.33955	0.0290116	1.53743
Heterogeneous nuclear ribonucleoprotein A0 OS=Homo sapiens OX=9606 GN=HNRNPA0 PE=1 SV=1	Q13151	HNRNPA0	31 kDa	1.96993	0.498873	0.586587	-1.18199	-2.63841	-3.17785	-3.35121	0.0117665	1.92935
2'-5'-oligoadenylate synthase 3 OS=Homo sapiens OX=9606 GN=OAS3 PE=1 SV=3	Q9Y6K5	OAS3	121 kDa	-1.97442	-4.44526	-4.26265	-7.16073	-6.73213	-6.93832	-3.38295	0.0136408	1.86516
THO complex subunit 4	sp|Q86V81|THOC4_HUMANTHO complex subunit 4 OS=Homo sapiens OX=9606 GN=ALYREF PE=1 SV=3	ALYREF	?	-2.85594	-1.77736	-2.25698	-7.06388	-6.72574	-3.44428	-3.44787	0.0448559	1.34818
Isoform 2 of Polyadenylate-binding protein 2 OS=Homo sapiens OX=9606 GN=PABPN1	Q86U42-2 (+1)	PABPN1	31 kDa	-2.17976	-4.2339	-3.98064	-7.21941	-6.56033	-6.96661	-3.45068	0.00690725	2.16069
SR-related and CTD-associated factor 8 OS=Homo sapiens OX=9606 GN=SCAF8 PE=1 SV=1	A0A0A0MT33 (+1)	SCAF8	149 kDa	-3.44676	-1.50636	-2.75334	-7.26162	-3.83545	-6.97451	-3.45504	0.048986	1.30993
Pescadillo homolog OS=Homo sapiens OX=9606 GN=PES1 PE=1 SV=1	B5MCF9 (+2)	PES1	66 kDa	0.0397501	2.40156	1.51704	-2.3743	-2.36422	-1.78231	-3.49306	0.00817562	2.08748
EF-hand domain-containing protein D2	sp|Q96C19|EFHD2_HUMANEF-hand domain-containing protein D2 OS=Homo sapiens OX=9606 GN=EFHD2 PE=1 SV=1	EFHD2	?	-1.7936	-4.37427	-4.08458	-7.17798	-6.67534	-6.94475	-3.51521	0.0132633	1.87735
Helix-destabilizing protein OS=Homo sapiens OX=9606 GN=HNRNPA1 PE=1 SV=2	F8W6I7 (+3)	HNRNPA1	33 kDa	6.937	6.03305	5.76751	3.32627	2.63967	2.14354	-3.5427	0.00198397	2.70246
Cluster of RNA-binding protein EWS OS=Homo sapiens OX=9606 GN=EWSR1 PE=1 SV=1 (B0QYK0)	B0QYK0 [6]	EWSR1	65 kDa	4.75173	4.14953	4.16145	-0.428453	1.41121	1.40476	-3.5584	0.00522864	2.28161
Nucleolar complex protein 2 homolog	sp|Q9Y3T9|NOC2L_HUMANNucleolar complex protein 2 homolog OS=Homo sapiens OX=9606 GN=NOC2L PE=1 SV=4	NOC2L	?	-2.53524	-2.50698	-2.65011	-7.05709	-4.571	-6.783	-3.57292	0.0105539	1.97659
Zinc finger protein 330	sp|Q9Y3S2|ZN330_HUMANZinc finger protein 330 OS=Homo sapiens OX=9606 GN=ZNF330 PE=1 SV=1	ZNF330	?	-1.6895	-1.77549	-3.0433	-3.96741	-6.54839	-6.75795	-3.58849	0.0228703	1.64073
Isoform 2 of Heterogeneous nuclear ribonucleoprotein R OS=Homo sapiens OX=9606 GN=HNRNPR	O43390-2 (+1)	HNRNPR	71 kDa	3.55912	3.1172	2.62305	0.161965	-0.743942	-0.885385	-3.58891	0.00107855	2.96716
KH domain-containing, RNA-binding, signal transduction-associated protein 1	sp|Q07666|KHDR1_HUMANKH domain-containing, RNA-binding, signal transduction-associated protein 1 OS=Homo sapiens OX=9606 GN=KHDRBS1 PE=1 SV=1	KHDRBS1	?	2.65817	2.30675	2.09119	-0.0373894	-1.63633	-2.04189	-3.59057	0.00478702	2.31994
RNA-binding protein FUS OS=Homo sapiens OX=9606 GN=FUS PE=1 SV=1	P35637 (+1)	FUS	53 kDa	7.91626	6.33899	6.3056	3.52447	3.46811	2.79311	-3.59172	0.00347967	2.45846
Isoform 2 of Caprin-1 OS=Homo sapiens OX=9606 GN=CAPRIN1	Q14444-2 (+1)	CAPRIN1	77 kDa	6.15841	4.92398	5.29332	2.35288	0.916567	2.30994	-3.59877	0.00381615	2.41837
RNA-binding protein 26 OS=Homo sapiens OX=9606 GN=RBM26 PE=1 SV=1	A0A087X0H9 (+3)	RBM26	114 kDa	-4.47354	-3.72178	-1.89338	-7.15968	-6.69785	-7.04099	-3.60327	0.00982065	2.00786
ATP-dependent RNA helicase A OS=Homo sapiens OX=9606 GN=DHX9 PE=1 SV=4	Q08211	DHX9	141 kDa	3.81337	2.98675	3.06502	0.794908	-0.69006	-1.0591	-3.60647	0.00447385	2.34932
Transcription elongation factor SPT6	sp|Q7KZ85|SPT6H_HUMANTranscription elongation factor SPT6 OS=Homo sapiens OX=9606 GN=SUPT6H PE=1 SV=2	SUPT6H	?	-3.58824	-3.1828	-2.9549	-7.08709	-6.67982	-6.82914	-3.62337	7.97473e-05	4.09828
Isoform 2 of Transcription elongation factor SPT5 OS=Homo sapiens OX=9606 GN=SUPT5H	O00267-2 (+1)	SUPT5H	120 kDa	1.95356	1.0587	1.31588	-1.38675	-2.44523	-2.71322	-3.62445	0.00170729	2.76769
Isoform 2 of Actin-like protein 6A OS=Homo sapiens OX=9606 GN=ACTL6A	O96019-2 (+1)	ACTL6A	43 kDa	-3.64018	-1.42013	-1.28551	-3.79039	-6.80461	-6.74744	-3.66554	0.0431525	1.36499
RNA-binding motif protein, X chromosome OS=Homo sapiens OX=9606 GN=RBMX PE=1 SV=3	P38159	RBMX	42 kDa	-0.481489	-3.20594	-2.84438	-3.88441	-6.81412	-6.87443	-3.68038	0.0478383	1.32022
Cleavage and polyadenylation specificity factor subunit 6 OS=Homo sapiens OX=9606 GN=CPSF6 PE=1 SV=1	F8WJN3 (+3)	CPSF6	52 kDa	4.0091	3.46075	2.769	0.0691552	0.392817	-1.30975	-3.69555	0.00430124	2.36641
DNA-directed RNA polymerase II subunit RPB1 OS=Homo sapiens OX=9606 GN=POLR2A PE=1 SV=2	P24928	POLR2A	217 kDa	1.70759	2.74328	2.24533	-1.88434	-1.23447	-1.27999	-3.69833	0.000534676	3.27191
Ras GTPase-activating protein-binding protein 1	sp|Q13283|G3BP1_HUMANRas GTPase-activating protein-binding protein 1 OS=Homo sapiens OX=9606 GN=G3BP1 PE=1 SV=1	G3BP1	?	2.56191	2.881	3.16915	0.295681	-2.26362	-0.657034	-3.74568	0.00814412	2.08916
Cluster of sp|Q14103|HNRPD_HUMAN (sp|Q14103|HNRPD_HUMANHeterogeneous nuclear ribonucleoprotein D0 OS=Homo sapiens OX=9606 GN=HNRNPD PE=1 SV=1)	sp|Q14103|HNRPD_HUMANHeterogeneous nuclear ribonucleoprotein D0 OS=Homo sapiens OX=9606 GN=HNRNPD PE=1 SV=1 [3]	HNRNPD	?	5.35762	3.55155	4.24887	1.5417	0.556148	-0.181292	-3.74716	0.006659	2.17659
Spectrin beta chain, non-erythrocytic 1	sp|Q01082|SPTB2_HUMANSpectrin beta chain, non-erythrocytic 1 OS=Homo sapiens OX=9606 GN=SPTBN1 PE=1 SV=2	SPTBN1	?	2.84826	3.75099	3.0024	-0.988705	-0.0352577	-0.856094	-3.82723	0.000720981	3.14208
Cluster of High mobility group protein B1 (sp|P09429|HMGB1_HUMANHigh mobility group protein B1 OS=Homo sapiens OX=9606 GN=HMGB1 PE=1 SV=3)	sp|P09429|HMGB1_HUMANHigh mobility group protein B1 OS=Homo sapiens OX=9606 GN=HMGB1 PE=1 SV=3 [2]	HMGB1	?	-1.374	-2.46187	-2.07614	-4.11876	-6.59045	-6.78194	-3.85972	0.0134866	1.8701
Zinc finger RNA-binding protein OS=Homo sapiens OX=9606 GN=ZFR PE=1 SV=2	Q96KR1	ZFR	117 kDa	4.23684	3.21051	3.21362	-0.53476	0.0497734	-0.495065	-3.88034	0.00057418	3.24095
Isoform 2 of Heterogeneous nuclear ribonucleoprotein D-like OS=Homo sapiens OX=9606 GN=HNRNPDL	O14979-2 (+1)	HNRNPDL	34 kDa	5.03712	4.13889	4.43311	1.95389	0.00305946	0.00377082	-3.8828	0.00521713	2.28257
CWF19-like protein 2	sp|Q2TBE0|C19L2_HUMANCWF19-like protein 2 OS=Homo sapiens OX=9606 GN=CWF19L2 PE=1 SV=4	CWF19L2	?	-1.13948	-1.31427	-0.228094	-7.15985	-4.21622	-3.04809	-3.91411	0.0367555	1.43468
Isoform 2 of Transcription elongation regulator 1 OS=Homo sapiens OX=9606 GN=TCERG1	O14776-2 (+1)	TCERG1	122 kDa	-0.753844	-1.81911	0.253329	-7.05006	-4.02253	-2.9924	-3.91512	0.0447618	1.34909
Transcription intermediary factor 1-beta	sp|Q13263|TIF1B_HUMANTranscription intermediary factor 1-beta OS=Homo sapiens OX=9606 GN=TRIM28 PE=1 SV=5	TRIM28	?	1.89835	4.04561	3.49475	-2.76679	-0.275728	0.663248	-3.93933	0.0311381	1.50671
Cluster of WW domain-containing adapter protein with coiled-coil OS=Homo sapiens OX=9606 GN=WAC PE=1 SV=3 (Q9BTA9)	Q9BTA9 [2]	WAC	71 kDa	-3.48655	-1.95569	-3.02152	-7.01371	-6.5838	-6.75739	-3.96372	0.00108276	2.96547
Heterogeneous nuclear ribonucleoproteins A2/B1 OS=Homo sapiens OX=9606 GN=HNRNPA2B1 PE=1 SV=2	P22626 (+1)	HNRNPA2B1	37 kDa	6.82928	5.89171	5.63813	2.83453	1.84495	1.70714	-3.99084	0.00141058	2.8506
Cluster of Isoform 7 of Interleukin enhancer-binding factor 3 OS=Homo sapiens OX=9606 GN=ILF3 (Q12906-7)	Q12906-7 [2]	ILF3	96 kDa	3.84018	3.3279	3.23452	0.40452	-0.24535	-1.81883	-4.02075	0.00423766	2.37287
RNA-binding protein 14	sp|Q96PK6|RBM14_HUMANRNA-binding protein 14 OS=Homo sapiens OX=9606 GN=RBM14 PE=1 SV=2	RBM14	?	4.70515	4.55212	4.25681	0.71567	-0.12876	0.735948	-4.06374	0.000205194	3.68784
Transcription factor 12 OS=Homo sapiens OX=9606 GN=TCF12 PE=1 SV=1	Q99081 (+1)	TCF12	73 kDa	-3.52872	-1.86404	-3.24598	-7.22349	-6.80354	-6.86572	-4.08467	0.00153279	2.81452
sp|Q9Y6M1|IF2B2_HUMAN	sp|Q9Y6M1|IF2B2_HUMANInsulin-like growth factor 2 mRNA-binding protein 2 OS=Homo sapiens OX=9606 GN=IGF2BP2 PE=1 SV=2	IGF2BP2	?	0.557431	0.574899	0.0497185	-4.14106	-3.115	-3.8238	-4.0873	0.000303291	3.51814
Isoform 2 of Roquin-1 OS=Homo sapiens OX=9606 GN=RC3H1	Q5TC82-2 (+1)	RC3H1	125 kDa	-2.20012	-4.62928	-1.56639	-7.0761	-6.82795	-6.80481	-4.10436	0.0118925	1.92473
Isoform 2 of Aurora kinase B OS=Homo sapiens OX=9606 GN=AURKB	Q96GD4-2 (+3)	AURKB	35 kDa	-2.16451	-1.90435	-1.03525	-7.06338	-6.76798	-3.59372	-4.10699	0.0241274	1.61749
Isoform 2 of LIM and senescent cell antigen-like-containing domain protein 1 OS=Homo sapiens OX=9606 GN=LIMS1	P48059-2	LIMS1	38 kDa	-3.38272	-3.87137	-0.973312	-7.04862	-6.62459	-6.97014	-4.13865	0.0102436	1.98955
Transcription factor AP-1 OS=Homo sapiens OX=9606 GN=JUN PE=1 SV=2	P05412	JUN	36 kDa	-3.51093	-3.02769	-1.65839	-7.06754	-6.6863	-6.86203	-4.13962	0.00185451	2.73177
Isoform 1 of YLP motif-containing protein 1 OS=Homo sapiens OX=9606 GN=YLPM1	P49750-1 (+1)	YLPM1	220 kDa	3.60679	3.87864	4.18719	-0.420754	0.297949	-0.733936	-4.17645	0.000277672	3.55647
Heterogeneous nuclear ribonucleoprotein A3 OS=Homo sapiens OX=9606 GN=HNRNPA3 PE=1 SV=2	P51991	HNRNPA3	40 kDa	4.50771	4.05215	3.29997	0.272644	-0.522353	-0.424105	-4.17788	0.000639566	3.19411
Integrin-linked protein kinase OS=Homo sapiens OX=9606 GN=ILK PE=1 SV=1	A0A0A0MTH3 (+1)	ILK	55 kDa	0.239126	-0.324984	0.257024	-2.84977	-6.61056	-2.92433	-4.18528	0.0290438	1.53695
Interleukin enhancer-binding factor 2 OS=Homo sapiens OX=9606 GN=ILF2 PE=1 SV=1	A0A0A0MRL0 (+1)	ILF2	16 kDa	-3.7561	-1.79466	-2.65086	-7.25147	-6.78054	-6.75158	-4.19399	0.00207459	2.68307
MICAL-like protein 2	sp|Q8IY33|MILK2_HUMANMICAL-like protein 2 OS=Homo sapiens OX=9606 GN=MICALL2 PE=1 SV=1	MICALL2	?	-2.80302	-2.01075	-3.40814	-7.11245	-6.74233	-6.99773	-4.2102	0.000552264	3.25785
E3 ubiquitin-protein ligase UHRF2	sp|Q96PU4|UHRF2_HUMANE3 ubiquitin-protein ligase UHRF2 OS=Homo sapiens OX=9606 GN=UHRF2 PE=1 SV=1	UHRF2	?	-2.25212	-3.35298	-2.47956	-7.01678	-6.79837	-7.03084	-4.25377	0.000245436	3.61006
X-ray repair cross-complementing protein 6	sp|P12956|XRCC6_HUMANX-ray repair cross-complementing protein 6 OS=Homo sapiens OX=9606 GN=XRCC6 PE=1 SV=2	XRCC6	?	0.643037	1.18392	2.0207	-1.64607	-3.51269	-3.75943	-4.25528	0.0054424	2.26421
Splicing factor, proline- and glutamine-rich OS=Homo sapiens OX=9606 GN=SFPQ PE=1 SV=2	P23246	SFPQ	76 kDa	4.7833	4.10973	3.89663	-0.0299879	0.373769	-0.324198	-4.25669	0.000221387	3.65485
RNA-binding motif, single-stranded-interacting protein 2	sp|Q15434|RBMS2_HUMANRNA-binding motif, single-stranded-interacting protein 2 OS=Homo sapiens OX=9606 GN=RBMS2 PE=1 SV=1	RBMS2	?	-3.5451	-0.354822	-1.23605	-6.9798	-4.09416	-6.90734	-4.28178	0.0333768	1.47656
Isoform 2 of Nuclear receptor coactivator 3 OS=Homo sapiens OX=9606 GN=NCOA3	Q9Y6Q9-2 (+3)	NCOA3	154 kDa	-2.8441	-1.80601	-3.17839	-6.97984	-6.79223	-6.91297	-4.28552	0.000504622	3.29703
Splicing factor 45	sp|Q96I25|SPF45_HUMANSplicing factor 45 OS=Homo sapiens OX=9606 GN=RBM17 PE=1 SV=1	RBM17	?	-1.54038	-0.654131	-0.995195	-7.08993	-4.42151	-4.58814	-4.30329	0.00879392	2.05582
Serine/arginine-rich splicing factor 9	sp|Q13242|SRSF9_HUMANSerine/arginine-rich splicing factor 9 OS=Homo sapiens OX=9606 GN=SRSF9 PE=1 SV=1	SRSF9	?	-2.06499	-3.1595	-2.47869	-7.09764	-6.64812	-6.94023	-4.32761	0.000232903	3.63282
ElaC homolog protein 2 OS=Homo sapiens OX=9606 GN=ELAC2 PE=1 SV=1	G5E9D5 (+4)	ELAC2	90 kDa	-2.02332	-3.66038	-2.27915	-7.20138	-6.79464	-6.96997	-4.33438	0.00114805	2.94004
Serrate RNA effector molecule homolog OS=Homo sapiens OX=9606 GN=SRRT PE=1 SV=1	Q9BXP5 (+3)	SRRT	101 kDa	2.66484	2.59742	2.19137	-1.38796	-1.08623	-3.10775	-4.34519	0.00255544	2.59253
FERM domain-containing protein 4A	sp|Q9P2Q2|FRM4A_HUMANFERM domain-containing protein 4A OS=Homo sapiens OX=9606 GN=FRMD4A PE=1 SV=3	FRMD4A	?	-1.85987	-1.96717	-0.924592	-7.09336	-6.73943	-3.98337	-4.35484	0.0137135	1.86285
Roundabout homolog 1 OS=Homo sapiens OX=9606 GN=ROBO1 PE=1 SV=1	A0A087WTM1 (+6)	ROBO1	176 kDa	-2.04035	-1.82239	-1.58497	-4.92986	-6.63643	-6.99556	-4.37138	0.00255535	2.59255
Cluster of Isoform 2 of Pumilio homolog 2 OS=Homo sapiens OX=9606 GN=PUM2 (Q8TB72-2)	Q8TB72-2 [3]	PUM2	106 kDa	-1.995	-3.43827	-1.88836	-7.03127	-6.62076	-6.86529	-4.39857	0.00102257	2.99031
Platelet-derived growth factor receptor beta	sp|P09619|PGFRB_HUMANPlatelet-derived growth factor receptor beta OS=Homo sapiens OX=9606 GN=PDGFRB PE=1 SV=1	PDGFRB	?	-4.09223	-1.88296	-1.468	-7.03599	-6.7259	-6.87902	-4.39924	0.00581037	2.2358
WD repeat and HMG-box DNA-binding protein 1	sp|O75717|WDHD1_HUMANWD repeat and HMG-box DNA-binding protein 1 OS=Homo sapiens OX=9606 GN=WDHD1 PE=1 SV=1	WDHD1	?	-1.07476	0.336642	0.050054	-7.03477	-2.96795	-3.92217	-4.41227	0.027508	1.56054
E3 ubiquitin-protein ligase TRIM21 OS=Homo sapiens OX=9606 GN=TRIM21 PE=1 SV=1	P19474	TRIM21	54 kDa	-1.40601	-1.23118	-1.48428	-3.71614	-6.78191	-6.93526	-4.43728	0.0134601	1.87095
Squamous cell carcinoma antigen recognized by T-cells 3 OS=Homo sapiens OX=9606 GN=SART3 PE=1 SV=1	A0A499FI31 (+2)	SART3	112 kDa	-0.15722	0.324551	0.605521	-4.79893	-3.04973	-4.7049	-4.44214	0.00189134	2.72323
Splicing factor 3B subunit 1	sp|O75533|SF3B1_HUMANSplicing factor 3B subunit 1 OS=Homo sapiens OX=9606 GN=SF3B1 PE=1 SV=3	SF3B1	?	1.64622	3.04372	2.66834	-2.37107	-2.00218	-1.60718	-4.44623	0.000709372	3.14913
Protein Red OS=Homo sapiens OX=9606 GN=IK PE=1 SV=3	Q13123	IK	66 kDa	-2.27628	-1.99557	-2.80872	-7.10596	-6.57984	-6.89263	-4.49929	9.17436e-05	4.03742
Isoform 6 of RNA binding protein fox-1 homolog 2 OS=Homo sapiens OX=9606 GN=RBFOX2	O43251-6 (+1)	RBFOX2	47 kDa	-1.43736	-1.75936	-3.95544	-7.25409	-6.54536	-6.85523	-4.50084	0.00530464	2.27534
Replication protein A 70 kDa DNA-binding subunit OS=Homo sapiens OX=9606 GN=RPA1 PE=1 SV=2	P27694	RPA1	68 kDa	-0.141192	-1.68683	-1.21095	-5.05276	-4.73722	-6.80483	-4.51861	0.00460105	2.33714
WD repeat-containing protein 70	sp|Q9NW82|WDR70_HUMANWD repeat-containing protein 70 OS=Homo sapiens OX=9606 GN=WDR70 PE=1 SV=1	WDR70	?	-1.12901	-1.54015	-1.31646	-7.05331	-3.582	-6.96383	-4.53784	0.0168095	1.77445
DNA-(apurinic or apyrimidinic site) endonuclease	sp|P27695|APEX1_HUMANDNA-(apurinic or apyrimidinic site) endonuclease OS=Homo sapiens OX=9606 GN=APEX1 PE=1 SV=2	APEX1	?	-0.410368	-2.12572	-1.53608	-7.10659	-3.75568	-6.86486	-4.55165	0.0187251	1.72758
CDK-activating kinase assembly factor MAT1 OS=Homo sapiens OX=9606 GN=MNAT1 PE=1 SV=1	P51948	MNAT1	36 kDa	-1.78665	-3.77821	-1.322	-7.08026	-6.55738	-7.04284	-4.59787	0.00398777	2.39927
Isoform 3 of Heterogeneous nuclear ribonucleoprotein A/B OS=Homo sapiens OX=9606 GN=HNRNPAB	Q99729-3	HNRNPAB	31 kDa	3.84358	2.54815	3.03608	-0.245277	-2.52566	-1.62976	-4.6095	0.00379194	2.42114
Cap-specific mRNA (nucleoside-2'-O-)-methyltransferase 1	sp|Q8N1G2|CMTR1_HUMANCap-specific mRNA (nucleoside-2'-O-)-methyltransferase 1 OS=Homo sapiens OX=9606 GN=CMTR1 PE=1 SV=1	CMTR1	?	-0.244349	-2.16153	-2.48647	-7.00508	-6.81882	-4.92619	-4.61925	0.00871815	2.05958
DNA helicase OS=Homo sapiens OX=9606 GN=MCM5 PE=1 SV=1	B1AHB1 (+1)	MCM5	78 kDa	-1.09841	-1.54181	-1.70277	-4.67007	-6.77621	-6.77847	-4.62725	0.00309696	2.50906
Zinc finger protein ubi-d4 OS=Homo sapiens OX=9606 GN=DPF2 PE=1 SV=2	Q92785	DPF2	44 kDa	0.762449	1.33077	0.910449	-4.47128	-3.31693	-3.16059	-4.65082	0.0004819	3.31704
Leucine-rich repeat and WD repeat-containing protein 1	sp|Q9UFC0|LRWD1_HUMANLeucine-rich repeat and WD repeat-containing protein 1 OS=Homo sapiens OX=9606 GN=LRWD1 PE=1 SV=2	LRWD1	?	-2.33201	-0.78812	-2.03198	-7.15192	-5.06279	-6.89842	-4.65367	0.0045555	2.34146
U1 small nuclear ribonucleoprotein 70 kDa OS=Homo sapiens OX=9606 GN=SNRNP70 PE=1 SV=2	P08621 (+1)	SNRNP70	52 kDa	-0.861861	-3.03388	-2.46742	-7.09736	-6.63157	-6.75059	-4.70545	0.00210909	2.67591
WW domain-binding protein 4 OS=Homo sapiens OX=9606 GN=WBP4 PE=1 SV=1	O75554	WBP4	43 kDa	-1.38487	-2.45882	-2.61497	-7.02892	-6.80871	-6.76587	-4.71495	0.000282602	3.54882
Pre-rRNA-processing protein TSR1 homolog OS=Homo sapiens OX=9606 GN=TSR1 PE=1 SV=1	Q2NL82	TSR1	92 kDa	-1.17721	-2.8379	-2.55651	-7.1516	-6.82936	-6.81145	-4.74026	0.000832839	3.07944
Isoform 2 of SR-related and CTD-associated factor 4 OS=Homo sapiens OX=9606 GN=SCAF4	O95104-2 (+2)	SCAF4	124 kDa	-1.30267	-1.12193	-0.926733	-7.02586	-3.83545	-6.80612	-4.77203	0.00993454	2.00285
Non-specific serine/threonine protein kinase (Fragment) OS=Homo sapiens OX=9606 GN=EIF2AK4 PE=1 SV=1	H0YME5 (+2)	EIF2AK4	161 kDa	-1.28131	-3.61671	-1.63353	-7.20745	-6.80853	-6.91122	-4.79855	0.00286748	2.5425
Tuftelin-interacting protein 11	sp|Q9UBB9|TFP11_HUMANTuftelin-interacting protein 11 OS=Homo sapiens OX=9606 GN=TFIP11 PE=1 SV=1	TFIP11	?	-2.26139	-2.09272	-2.04284	-7.17974	-6.74341	-6.88672	-4.80431	4.87146e-06	5.31234
Integrin alpha-3 OS=Homo sapiens OX=9606 GN=ITGA3 PE=1 SV=5	P26006 (+1)	ITGA3	117 kDa	1.12132	-0.992159	-1.47608	-2.35779	-6.61768	-6.82319	-4.81725	0.0439996	1.35655
Cluster of Isoform 2 of Far upstream element-binding protein 1 OS=Homo sapiens OX=9606 GN=FUBP1 (Q96AE4-2)	Q96AE4-2 [2]	FUBP1	69 kDa	5.58067	5.28134	5.06615	0.470245	0.755757	0.236942	-4.82174	2.19602e-05	4.65836
Calcium-responsive transactivator	sp|O75177|CREST_HUMANCalcium-responsive transactivator OS=Homo sapiens OX=9606 GN=SS18L1 PE=1 SV=2	SS18L1	?	-2.79506	-1.55803	-2.00622	-7.02973	-6.77156	-7.03904	-4.82701	0.000203641	3.69114
Phosphorylated adapter RNA export protein OS=Homo sapiens OX=9606 GN=PHAX PE=1 SV=1	Q9H814	PHAX	44 kDa	-2.24652	-2.38252	-1.46512	-7.03013	-6.60678	-6.96267	-4.83514	0.000104523	3.98079
Protein HEXIM1	sp|O94992|HEXI1_HUMANProtein HEXIM1 OS=Homo sapiens OX=9606 GN=HEXIM1 PE=1 SV=1	HEXIM1	?	-1.74462	-0.369724	-1.45575	-4.80384	-6.70074	-6.76957	-4.90135	0.00309498	2.50934
Thymidylate synthase OS=Homo sapiens OX=9606 GN=TYMS PE=1 SV=3	P04818	TYMS	36 kDa	-2.31709	-2.21219	-1.72167	-7.15981	-6.80693	-7.0442	-4.92	1.99982e-05	4.69901
Isoform 2 of Negative elongation factor E OS=Homo sapiens OX=9606 GN=NELFE	P18615-3 (+1)	NELFE	44 kDa	-0.161957	-0.279742	-0.923522	-2.79223	-6.59068	-6.92478	-4.98082	0.0208428	1.68104
Intersectin-2 OS=Homo sapiens OX=9606 GN=ITSN2 PE=1 SV=1	A0A087WVF7 (+1)	ITSN2	192 kDa	-2.50281	-1.56379	-1.55959	-7.22613	-6.63434	-6.84585	-5.02671	0.000149797	3.8245
Splicing factor 3A subunit 1	sp|Q15459|SF3A1_HUMANSplicing factor 3A subunit 1 OS=Homo sapiens OX=9606 GN=SF3A1 PE=1 SV=1	SF3A1	?	-1.71549	0.0756857	-0.787196	-5.85312	-4.98837	-6.79866	-5.07105	0.00231849	2.63479
Isoform 3 of Regulation of nuclear pre-mRNA domain-containing protein 2 OS=Homo sapiens OX=9606 GN=RPRD2	Q5VT52-3 (+1)	RPRD2	153 kDa	-3.18922	-0.777768	-1.53619	-7.14905	-6.71914	-6.85632	-5.07378	0.00217284	2.66297
RNA-binding protein 12	sp|Q9NTZ6|RBM12_HUMANRNA-binding protein 12 OS=Homo sapiens OX=9606 GN=RBM12 PE=1 SV=1	RBM12	?	-1.18463	-2.93291	-1.29215	-7.15588	-6.60388	-6.96846	-5.10618	0.000970718	3.01291
SNW domain-containing protein 1 OS=Homo sapiens OX=9606 GN=SNW1 PE=1 SV=1	Q13573	SNW1	61 kDa	0.0605263	-0.127	-0.439905	-7.0515	-4.26271	-4.51924	-5.10903	0.00478687	2.31995
Pre-mRNA-processing factor 19 (Fragment) OS=Homo sapiens OX=9606 GN=PRPF19 PE=1 SV=1	F5GY56 (+1)	PRPF19	28 kDa	-1.79795	-2.37513	-1.43378	-7.22359	-6.75136	-6.98122	-5.11643	7.50581e-05	4.1246
Tubulin--tyrosine ligase-like protein 12	sp|Q14166|TTL12_HUMANTubulin--tyrosine ligase-like protein 12 OS=Homo sapiens OX=9606 GN=TTLL12 PE=1 SV=2	TTLL12	?	-1.7105	-2.18266	-1.6434	-7.26206	-6.59827	-7.02938	-5.11772	3.81514e-05	4.41849
RNA-binding protein Musashi homolog 2 (Fragment) OS=Homo sapiens OX=9606 GN=MSI2 PE=1 SV=1	A0A6Q8PF05 (+7)	MSI2	37 kDa	-1.40992	-1.44793	-2.15771	-7.19114	-6.55272	-6.75419	-5.16083	7.39955e-05	4.13079
RNA-binding protein 5 OS=Homo sapiens OX=9606 GN=RBM5 PE=1 SV=2	P52756	RBM5	92 kDa	-2.5127	-0.484713	-0.436167	-7.26512	-4.84861	-6.82807	-5.16941	0.00690405	2.1609
RuvB-like 1	sp|Q9Y265|RUVB1_HUMANRuvB-like 1 OS=Homo sapiens OX=9606 GN=RUVBL1 PE=1 SV=1	RUVBL1	?	-0.471181	-1.14434	-3.38941	-7.02217	-6.70475	-6.80934	-5.17711	0.00429749	2.36679
Cluster of Isoform 3 of Synaptic functional regulator FMR1 OS=Homo sapiens OX=9606 GN=FMR1 (Q06787-4)	Q06787-4 [5]	FMR1	68 kDa	-0.498727	-1.02345	-3.77288	-7.21286	-6.82137	-7.00492	-5.24803	0.00680439	2.16721
Cleavage and polyadenylation specificity factor subunit 2	sp|Q9P2I0|CPSF2_HUMANCleavage and polyadenylation specificity factor subunit 2 OS=Homo sapiens OX=9606 GN=CPSF2 PE=1 SV=2	CPSF2	?	-1.51791	0.827548	-0.81125	-3.82549	-6.5617	-7.01045	-5.29868	0.0120106	1.92043
WW domain-binding protein 11	sp|Q9Y2W2|WBP11_HUMANWW domain-binding protein 11 OS=Homo sapiens OX=9606 GN=WBP11 PE=1 SV=1	WBP11	?	-1.28913	-0.98401	-2.20925	-6.98821	-6.61485	-6.87962	-5.33343	0.000156734	3.80484
Disks large homolog 1 OS=Homo sapiens OX=9606 GN=DLG1 PE=1 SV=1	A0A0C4DFT3 (+15)	DLG1	100 kDa	-2.77888	0.762108	-0.0464372	-7.25474	-4.06097	-6.86504	-5.37251	0.0216595	1.66435
RNA-binding protein 6 OS=Homo sapiens OX=9606 GN=RBM6 PE=1 SV=5	P78332	RBM6	129 kDa	-0.194872	-1.46454	-2.76555	-7.16888	-6.62484	-6.75269	-5.37381	0.00211163	2.67538
Hepatoma-derived growth factor OS=Homo sapiens OX=9606 GN=HDGF PE=1 SV=1	P51858 (+2)	HDGF	27 kDa	2.73617	-0.0372289	1.1954	-1.83577	-6.6713	-3.79802	-5.39981	0.0288606	1.53969
U3 small nucleolar RNA-associated protein 14 homolog A	sp|Q9BVJ6|UT14A_HUMANU3 small nucleolar RNA-associated protein 14 homolog A OS=Homo sapiens OX=9606 GN=UTP14A PE=1 SV=1	UTP14A	?	-1.72701	-1.49956	-1.0996	-7.1134	-6.72552	-6.76127	-5.42468	1.6418e-05	4.78468
Isoform 2 of Proteasome activator complex subunit 3 OS=Homo sapiens OX=9606 GN=PSME3	P61289-2 (+1)	PSME3	31 kDa	-2.1837	-1.21768	-0.567496	-6.9842	-6.61782	-6.77034	-5.46783	0.000342591	3.46522
Isoform 2 of Paraspeckle component 1 OS=Homo sapiens OX=9606 GN=PSPC1	Q8WXF1-2 (+1)	PSPC1	46 kDa	-0.565758	-2.28691	-1.43565	-7.04856	-6.75261	-6.92303	-5.47863	0.000407172	3.39022
Apoptosis inhibitor 5 OS=Homo sapiens OX=9606 GN=API5 PE=1 SV=1	G3V1C3 (+2)	API5	58 kDa	-1.78887	-1.07305	-1.28475	-7.07041	-6.59829	-6.96273	-5.49492	2.78154e-05	4.55571
Protein quaking OS=Homo sapiens OX=9606 GN=QKI PE=1 SV=1	Q96PU8 (+5)	QKI	38 kDa	-1.16361	-1.50025	-1.58572	-7.176	-6.80775	-6.8612	-5.53179	5.65318e-06	5.24771
Methyl-CpG-binding domain protein 1 OS=Homo sapiens OX=9606 GN=MBD1 PE=1 SV=2	Q9UIS9 (+9)	MBD1	67 kDa	-0.639786	-2.00549	-1.36116	-7.02266	-6.66287	-7.03401	-5.57103	0.000174521	3.75815
Transketolase OS=Homo sapiens OX=9606 GN=TKT PE=1 SV=3	P29401 (+1)	TKT	68 kDa	1.45365	0.658438	0.786294	-1.65448	-6.65022	-5.53124	-5.57811	0.0220163	1.65726
Ribonucleoprotein PTB-binding 1 OS=Homo sapiens OX=9606 GN=RAVER1 PE=1 SV=1	A0A087WZ13 (+2)	RAVER1	78 kDa	0.138321	-0.378798	-0.353128	-6.97962	-3.43719	-6.91359	-5.57894	0.0091721	2.03753
E3 ubiquitin-protein ligase BRE1A	sp|Q5VTR2|BRE1A_HUMANE3 ubiquitin-protein ligase BRE1A OS=Homo sapiens OX=9606 GN=RNF20 PE=1 SV=2	RNF20	?	-3.87505	0.489183	-0.136372	-6.98015	-6.63385	-6.78091	-5.62422	0.0146517	1.83411
Isoform 2 of Transcription factor 20 OS=Homo sapiens OX=9606 GN=TCF20	Q9UGU0-2 (+1)	TCF20	210 kDa	-1.70756	-0.209372	-1.7921	-7.16795	-6.68684	-6.76508	-5.63695	0.000459721	3.33751
Zinc finger protein 428 (Fragment) OS=Homo sapiens OX=9606 GN=ZNF428 PE=1 SV=1	M0QXZ5 (+1)	ZNF428	24 kDa	0.0369668	-1.68978	-1.76348	-7.08688	-6.54814	-6.81242	-5.67705	0.000734599	3.13395
Isoform 2 of Heterogeneous nuclear ribonucleoprotein U-like protein 1 OS=Homo sapiens OX=9606 GN=HNRNPUL1	Q9BUJ2-2 (+1)	HNRNPUL1	90 kDa	4.34851	3.71267	4.26827	-0.0772732	-2.62587	-2.10323	-5.71194	0.00205933	2.68627
Glycylpeptide N-tetradecanoyltransferase 1 OS=Homo sapiens OX=9606 GN=NMT1 PE=1 SV=2	P30419	NMT1	57 kDa	2.35371	-0.822372	0.771626	-1.36558	-6.55473	-6.975	-5.73276	0.0471958	1.3261
Nucleolin OS=Homo sapiens OX=9606 GN=NCL PE=1 SV=3	P19338	NCL	77 kDa	-0.620812	0.432272	-0.565412	-7.12638	-4.13245	-6.79163	-5.76551	0.00460728	2.33656
E3 ubiquitin protein ligase OS=Homo sapiens OX=9606 GN=RNF40 PE=1 SV=2	H3BP71 (+2)	RNF40	109 kDa	-0.235792	-0.0582445	0.621231	-7.19372	-6.66102	-3.32506	-5.83567	0.00922493	2.03504
Lipolysis-stimulated lipoprotein receptor OS=Homo sapiens OX=9606 GN=LSR PE=1 SV=4	Q86X29 (+6)	LSR	71 kDa	-1.66631	-0.921179	-0.532184	-7.14822	-6.59292	-6.92389	-5.84845	9.33635e-05	4.02982
Isoform 2 of Polyglutamine-binding protein 1 OS=Homo sapiens OX=9606 GN=PQBP1	O60828-2 (+1)	PQBP1	30 kDa	-0.379492	-0.875056	-0.241788	-6.97458	-5.04872	-7.02975	-5.85224	0.000996937	3.00133
Cluster of DNA fragmentation factor subunit alpha OS=Homo sapiens OX=9606 GN=DFFA PE=1 SV=1 (O00273)	O00273 [2]	DFFA	37 kDa	0.412787	-1.98859	-1.35984	-7.21929	-6.57157	-6.7805	-5.87857	0.00138687	2.85796
Isoform B of Ras GTPase-activating protein-binding protein 2 OS=Homo sapiens OX=9606 GN=G3BP2	Q9UN86-2 (+1)	G3BP2	51 kDa	0.991925	0.945475	0.0336169	-2.85474	-6.626	-6.74597	-6.06591	0.00993673	2.00276
DNA replication licensing factor MCM3 OS=Homo sapiens OX=9606 GN=MCM3 PE=1 SV=3	P25205	MCM3	91 kDa	1.78061	2.06601	2.81212	-3.58327	-1.30272	-6.75566	-6.10013	0.0193168	1.71407
ATP-dependent DNA helicase Q1	sp|P46063|RECQ1_HUMANATP-dependent DNA helicase Q1 OS=Homo sapiens OX=9606 GN=RECQL PE=1 SV=3	RECQL	?	0.33885	-2.08509	-0.475911	-7.01752	-6.6752	-6.91908	-6.12988	0.00104068	2.98268
Isoform 2 of Pleiotropic regulator 1 OS=Homo sapiens OX=9606 GN=PLRG1	O43660-2 (+1)	PLRG1	56 kDa	-0.99299	-0.805375	-0.236577	-7.04923	-6.69408	-6.98571	-6.23136	1.59585e-05	4.79701
Mitotic interactor and substrate of PLK1 OS=Homo sapiens OX=9606 GN=MISP PE=1 SV=1	Q8IVT2	MISP	75 kDa	3.19322	-0.482677	-0.900318	-5.77489	-6.71805	-4.54497	-6.28271	0.0121683	1.91477
HCG2044799 OS=Homo sapiens OX=9606 GN=HNRNPUL2-BSCL2 PE=4 SV=1	H3BQZ7 (+1)	HNRNPUL2-BSCL2	85 kDa	0.333947	-0.159984	0.915674	-4.06297	-6.82711	-6.87204	-6.28392	0.00303483	2.51787
Calponin-1 OS=Homo sapiens OX=9606 GN=CNN1 PE=1 SV=2	P51911 (+1)	CNN1	33 kDa	-0.143786	-1.03977	-0.295466	-7.20014	-6.83293	-6.7777	-6.44391	3.04356e-05	4.51662
Serine/threonine-protein phosphatase 1 regulatory subunit 10	sp|Q96QC0|PP1RA_HUMANSerine/threonine-protein phosphatase 1 regulatory subunit 10 OS=Homo sapiens OX=9606 GN=PPP1R10 PE=1 SV=1	PPP1R10	?	0.173195	-0.371177	-1.17054	-7.21662	-6.77567	-6.77785	-6.46721	0.000100765	3.99669
Pre-mRNA 3'-end-processing factor FIP1 OS=Homo sapiens OX=9606 GN=FIP1L1 PE=1 SV=1	Q6UN15 (+1)	FIP1L1	67 kDa	-0.263948	-0.600913	-0.448433	-7.23822	-6.70463	-6.94396	-6.52451	3.65261e-06	5.4374
RNA-binding protein 27	sp|Q9P2N5|RBM27_HUMANRNA-binding protein 27 OS=Homo sapiens OX=9606 GN=RBM27 PE=1 SV=2	RBM27	?	-2.99167	0.767751	0.956975	-7.24867	-6.77114	-6.86007	-6.53765	0.00722292	2.14129
Cleavage stimulation factor subunit 3	sp|Q12996|CSTF3_HUMANCleavage stimulation factor subunit 3 OS=Homo sapiens OX=9606 GN=CSTF3 PE=1 SV=1	CSTF3	?	-1.28948	0.238164	-0.111447	-7.14753	-6.70378	-6.99841	-6.56232	0.000165979	3.77995
Protein phosphatase 1G	sp|O15355|PPM1G_HUMANProtein phosphatase 1G OS=Homo sapiens OX=9606 GN=PPM1G PE=1 SV=1	PPM1G	?	0.640829	-0.956284	0.0634177	-6.98596	-6.68397	-6.78312	-6.73367	0.000144103	3.84133
Isoform 2 of Cleavage and polyadenylation specificity factor subunit 7 OS=Homo sapiens OX=9606 GN=CPSF7	Q8N684-2 (+2)	CPSF7	51 kDa	1.22594	0.207278	1.40566	-7.12029	-3.58218	-7.02078	-6.85405	0.00495659	2.30482
ATP-dependent RNA helicase DDX42	sp|Q86XP3|DDX42_HUMANATP-dependent RNA helicase DDX42 OS=Homo sapiens OX=9606 GN=DDX42 PE=1 SV=1	DDX42	?	-0.960823	0.192367	0.838939	-7.03807	-6.57646	-6.98022	-6.88841	0.000227268	3.64346
Proline-rich protein PRCC OS=Homo sapiens OX=9606 GN=PRCC PE=1 SV=1	Q92733	PRCC	52 kDa	0.407729	1.07695	0.536337	-7.07937	-6.7412	-7.00061	-7.61406	4.88588e-06	5.31106
Isoform 5 of RNA-binding protein 10 OS=Homo sapiens OX=9606 GN=RBM10	P98175-5	RBM10	110 kDa	1.81762	2.15169	1.14816	-7.15815	-6.55186	-6.76264	-8.53004	1.5777e-05	4.80198
