# Supplementary material for: Unveiling the physiological impact of ESCRT-dependent autophagosome closure by targeting the VPS37A ubiquitin E2 variant-like domain
Source: Cell Rep. Author manuscript; Available in PMC 2025 Jan 21. (PMC11748760; doi:10.1016/j.celrep.2024.115016)
Supplement: 4 [file NIHMS2044445-supplement-4.xlsx]

## Sheet: Table S3
Table S3. List of oligonucleotides for plasmid construct and qRT-PCR
Oligonucleotide name	Sequence (5'-3')	Purpose	reference
F5 (VPS37A WT, Mut allele)	AATCAGGCTTCTTTGTGGAGAAGA	Mouse genotyping	this study
R3 (VPS37A WT allele)	TCATTAGTAGAAGCAACTGCAAGC
R4 (VPS37A Mut allele)	TGAGGCTAAAATATTCCCACACTTC
HT-LC3 F	GTCGACTCTAGAGGATCCGCTAGCGCCACCATGGCAGAAATCGGTACTGG	pCDH1-Ubc-HT-LC3
HT-LC3 R	GATTATCGATAAGCTTGATATCGAATTCCTACACTGACAATTTCATCCCGAAC
mVenus F for empty	TTTGACCTCCATAGAAGATTCTAGAGCCACCATGGTGAGCAAG	pCDH-mVenus-Hygro
mVenus R for empty	CCTACGTACCACCACACTGGGATCCCTACTTGTACAGCTCGTCCATG
hVPS37A F	TTCAGACTCGAGATTTCCGGCGGACTCAGATCGCGAGCTCAAAGCTGG	pCDH1-mVenus-hVPS37A
hVPS37A R	TCTCGGATCCTCATTCTGGAAATGCATCAGGG
mVenus F for hVPS37A	AGATCCGCTAGCGCTACCGGTCGCCACCATGGTGAG
mVenus R for hVPS37A	TATACTCTCGAGCTTGTACAGCTCGTCCATG
mVPS37A F	CATGGACGAGCTGTACAAGCTCGAGGGCGGACTCAGATCGCGAGCTCAAAGCTGGCTCTTTCCCCTG	pCDH1-mVenus-mVPS37A
mVPS37A R	CCTACGTACCACCACACTGGGATCCCTAGAGAGGAGCATGAAATTGGC
FLAG-APEX2 F	TTTGACCTCCATAGAAGATTCTAGATGGACTACAAGGATGACGACGATAAGGGGAAATC	pCDH-FLAG-APEX2-LC3B
FLAG-APEX2 R	TCTCCGACGGCGAGCCCGAGCCCTTGGC
LC3B F	CTCGGGCTCGCCGTCGGAGAAGACCTTC
LC3B R	CGCAGATCCTTGCGGCCGCGGATCCCTACACTGACAATTTC
TRE3G F	TTACAAAAATTCAAAATTTTATCGATTGGTTAGTACCGGGCCCG	pCDH-TRE3G-GFPDNVPS4-tet-on-3G
TRE3G R	CCCTTGCTCACCATGGTGGCTAGCTCAAAG
GFP-DNVPS4A E228Q F	GCCACCATGGTGAGCAAGGGCGAGGAGC
GFP-DNVPS4A E228Q R	CGCAGATCCTTGCGGCCGCGGATCCTTAACTCTCTTGCCCAAAGTC
Tandem P2A-T2A F	CCGCAAGCCCGGTGCCTGGGCCACCGGTGCTAGCGGAAGCGGAGCT
Tandem P2A-T2A R	GTCTAGACATCTCGAGTGGGCCGGGATTTT
Tet-on 3G F	CCCACTCGAGATGTCTAGACTGGACAAGAGCAAAG
Tet-on 3G R	TGTAATCCAGAGGTTGATTGTCACCCGGGGAGCATGTCAAG
CMV enhancer F	TTACAAAAATTCAAAATTTTATCGATCGTTACATAACTTACG
CMV enhancer R	CGGGCCCGGTACTAACCAATCATGGTAATAGCGATGAC
gRNA mATG7 oligo1	CACCGACGTCCAGGGCACTATTAAA	lentiCRISPR v2 targeting mATG7
gRNA mATG7 oligo2	AAACTTTAATAGTGCCCTGGACGTC
gRNA mTBK1 oligo1	CACCGGGAAGTCCATACGCATTGGA	lentiCRISPR v2 targeting mTBK1
gRNA mTBK1 oligo2	AAACTCCAATGCGTATGGACTTCCC
gRNA hVPS37A-1 oligo1	CACCGAGCCGAAATACAGAAAGATG	lentiCRISPR v2 targeting hVPS37A	PMID: 31519728
gRNA hVPS37A-1 oligo2	AAACCATCTTTCTGTATTTCGGCTC
gRNA hVPS37A-2 oligo1	CACCGCATAAGGAGACATCCCACTT
gRNA hVPS37A-2 oligo2	AAACAAGTGGGATGTCTCCTTATGC
gRNA hVPS37A-3 oligo1	CACCGGGTGGATAAACACTGATCAC
gRNA hVPS37A-3 oligo2	AAACGTGATCAGTGTTTATCCACCC
Gpx2 F	TCTTCCTCAGGGCTCAGTGT	qRT-PCR	PMID: 33149211
Gpx2 R	TGTGAAGGCCCAGAACCTAC
Gsta2 F	CCCCTTTCCCTCTGCTGAAG		PMID: 11991805
Gsta2 R	TGCAGCCACACTAAAACTTGAAAA
Gstm1 F	CACAAGATCACCCAGAGCAA		PMID: 29339380
Gstm1 R	TGGTTCTCCACAATGTCTGC
Gstm3 F	TATGACACTGGGCTATTGGAACAC		PMID: 11991805
Gstm3 R	GGGCATCCCCCATGACA
Gus F	CTCTGGTGGCCTTACCTGA		PMID: 18083104
Gus R	CTCAGTTGTTGTCACCTTCACC
Mgst3 F	GTACAGCACAGATCCTGAGAAC		PMID: 32732898
Mgst3 R	GTAAACACCTCCCACCGTTAG
NqoF F	AGCGTTCGGTATTACGATCC		PMID: 29339380
NqoF R	AGTACAATCAGGGCTCTTCTCG
